# Supplementary material for: HIV virologic response, patterns of drug resistance mutations and correlates among adolescents and young adults: A cross-sectional study in Tanzania
Source: PLoS One. 2023 Feb 23;18(2):e0281528. doi: 10.1371/journal.pone.0281528 (PMC9949668; doi:10.1371/journal.pone.0281528)
Supplement: S1 Dataset — (XLSX) [file pone.0281528.s001.xlsx]

## Sheet: Dataset for Dr. Joan
region	district	clinic	Q2Sex	Key	Q21Inanormaldayhowlongd	Q23Inpasttwoweekshowmany	Q24Inpasttwoweekshowmany	Q25Inpasttwoweekshowmany	Q26Inpasttwoweekshowmany	Q27Inpasttwoweekshowmany	Q28Inpasttwoweekshowmany	Q29Inpasttwoweekshowmany	Q30Inpasttwoweekshowmany	Q32Ingeneralwouldyourate	Q33OnatypicaldayDoesYOUR	Q34OnatypicaldayDoesYOUR	Q35DuringthePAST4WEEKShav	Q36DuringthePAST4WEEKSwer	Q37DuringthePAST4WEEKShav	Q38DuringthePAST4WEEKShav	Q39DuringthePAST4WEEKSho	Q40DURINGTHEPAST4WEEKSHo	Q41DURINGTHEPAST4WEEKSHo	Q42DURINGTHEPAST4WEEKSHo	Q43DURINGTHEPAST4WEEKSho	Areyouexperiencinganysideef	@_id	@_uuid	@_validation_status	@_index	fixed	age	unhappy_dep	feltdown_dep	sleepless_dep	tiresome_dep	lostappetite_dep	failure_dep	fail_concentrate_dep	slow_talk_dep	suicidal_dep	general_health	limit_ligh_duties	limit_heavy_duties	unaccomplish_duties	kind_duties	less_accomplished	concentrate_duties	pain_in_duties
Pwani	Mkuranga District Council	St. Francis Xavier Dispensary	Female	PW/SFX/60	Less than 1 hour	Not at all	Not at all	Not at all	Not at all	Not at all	Not at all	Not at all	Not at all	Good	No, not limited at ALL	No, not limited at ALL	No	No	No	No	Not at all	A good bit of the time	A good bit of the time	None of the time	None of the time	No	145131761	9c7996c2-02c3-4fbf-aa19-ac035cedbd52	#NULL!	717	2020-12-31	11	Not at all	Not at all	Not at all	Not at all	Not at all	Not at all	Not at all	Not at all	Not at all	good	No, not limited at ALL	No, not limited at ALL	No	No	No	No	Not at all
Mara	Tarime District Council	Nyangoto Health Center	Male	MR/NGT/51	Less than 1 hour	Not at all	Not at all	Not at all	Not at all	Not at all	Not at all	Not at all	Not at all	Very good	No, not limited at ALL	No, not limited at ALL	No	No	No	No	A little bit	None of the time	A little of the time	A little of the time	A little of the time	No	141389681	0dfac591-3182-4f53-b5d2-40ddd617bd35	#NULL!	623	2020-12-31	10	Not at all	Not at all	Not at all	Not at all	Not at all	Not at all	Not at all	Not at all	Not at all	Very good	No, not limited at ALL	No, not limited at ALL	No	No	No	No	A little bit
Mara	Tarime District Council	Nyangoto Health Center	Male	MR/NGT/47	Less than 1 hour	Not at all	Not at all	Not at all	Not at all	Not at all	Not at all	Not at all	Not at all	Good	No, not limited at ALL	No, not limited at ALL	No	No	No	No	Not at all	None of the time	None of the time	None of the time	None of the time	No	141389664	23ce8e14-fc48-45b1-ab43-28c820dcc6f7	#NULL!	619	2020-12-31	11	Not at all	Not at all	Not at all	Not at all	Not at all	Not at all	Not at all	Not at all	Not at all	good	No, not limited at ALL	No, not limited at ALL	No	No	No	No	Not at all
Iringa	Mufundi District Council	Malangali Health Center	Female	IRG/MLGL/36	More than 2 hours	Not at all	Not at all	Not at all	Not at all	Not at all	Not at all	Several days	Not at all	Good	No, not limited at ALL	No, not limited at ALL	No	No	No	No	Not at all	All of the Time	All of the Time	Some of the time	None of the time	No	133925946	68c52167-584e-4875-a7ba-6e969878ced0	#NULL!	571	2020-12-31	15	0	0	0	0	0	0	More than half the days	0	Nearly everyday	good	No, not limited at ALL	No, not limited at ALL	No	No	No	No	Not at all
Morogoro	Ifakara Town Council	St. Francis Hospital - DDH	Female	MRG/IFKR/55	Less than 1 hour	Not at all	Not at all	Not at all	Not at all	Several days	Not at all	Not at all	Not at all	Good	No, not limited at ALL	No, not limited at ALL	No	No	No	No	Not at all	Most of the time	Most of the time	None of the time	None of the time	No	138924015	663b1a64-7de3-4740-a249-47ea947352bb	#NULL!	539	2020-12-31	12	Not at all	Not at all	Not at all	Not at all	Several days	Not at all	Not at all	Not at all	Not at all	good	No, not limited at ALL	No, not limited at ALL	No	No	No	No	Not at all
Njombe	Ludewa District Council	Mundindi Dispensary	Female	NJM/MDD/44	More than 2 hours	Not at all	Not at all	Not at all	Not at all	Not at all	Not at all	Not at all	Not at all	Good	No, not limited at ALL	No, not limited at ALL	No	No	No	No	Not at all	All of the Time	All of the Time	None of the time	None of the time	No	134350131	f34e82d3-5863-4c87-90f9-33e2262cdc60	#NULL!	591	2020-12-31	20	0	0	0	0	0	0	0	0	0	good	No, not limited at ALL	No, not limited at ALL	No	No	No	No	Not at all
Tabora	Uyui District Council	Goweko Dispensary	Female	TBR/GWK/48	More than 2 hours	Several days	Several days	Several days	Several days	Several days	Not at all	Not at all	Not at all	Good	No, not limited at ALL	Yes, Limited A Little	Yes	No	No	Yes	Moderately	Some of the time	A little of the time	A little of the time	A good bit of the time	No	139998927	0f2b4926-11d6-4f61-8310-0a786bcc0476	#NULL!	893	2020-12-31	23	More than half the days	More than half the days	More than half the days	More than half the days	More than half the days	0	0	0	0	good	No, not limited at ALL	Yes, Limited A Little	Yes	No	No	Yes	Moderately
Kagera	Karagwe District Council	Nyakaiga Hospital	Female	KGR/NKG/51	More than 2 hours	Not at all	Not at all	Not at all	Not at all	Not at all	Not at all	Not at all	Not at all	Very good	No, not limited at ALL	No, not limited at ALL	No	No	No	No	Not at all	None of the time	None of the time	None of the time	None of the time	No	145975597	3f446aa7-0141-467e-87a9-9b0a00db9471	#NULL!	743	2020-12-31	10	Not at all	Not at all	Not at all	Not at all	Not at all	Not at all	Not at all	Not at all	Not at all	Very good	No, not limited at ALL	No, not limited at ALL	No	No	No	No	Not at all
Tanga	Mkinga District Council	Maramba Health Center	Female	TNG/MRM/03	1-2 hours	Several days	Several days	Not at all	Not at all	Not at all	Not at all	Not at all	Several days	Good	No, not limited at ALL	No, not limited at ALL	No	No	No	No	Not at all	Most of the time	Most of the time	None of the time	None of the time	No	125407122	4fdb047c-a3b4-4223-8959-2e5400d40a83	#NULL!	40	2020-12-31	10	Several days	Several days	Not at all	Not at all	Not at all	Not at all	Not at all	Several days	Not at all	good	No, not limited at ALL	No, not limited at ALL	No	No	No	No	Not at all
Morogoro	Malinyi District Council	Itete Dispensary	Female	MRG/ITT/15	More than 2 hours	Not at all	Not at all	Not at all	Not at all	Not at all	Not at all	Not at all	Not at all	Good	No, not limited at ALL	No, not limited at ALL	No	No	No	No	Not at all	All of the Time	All of the Time	None of the time	None of the time	No	131593072	b73e681f-d084-4daa-841d-618889ada865	#NULL!	511	2020-12-31	19	0	0	0	0	0	0	0	0	0	good	No, not limited at ALL	No, not limited at ALL	No	No	No	No	Not at all
Mtwara	Masai Town Council	Mkomaindo Hospital	Female	MTR/MNDO/32	Less than 1 hour	Not at all	Not at all	Not at all	Not at all	Not at all	Not at all	Several days	Not at all	Good	No, not limited at ALL	No, not limited at ALL	No	No	No	No	Not at all	Most of the time	Most of the time	None of the time	None of the time	No	137707458	e6a7f8b9-dcfd-4053-906f-a6dba2427cdc	#NULL!	513	2020-12-31	12	Not at all	Not at all	Not at all	Not at all	Not at all	Not at all	Several days	Not at all	Not at all	good	No, not limited at ALL	No, not limited at ALL	No	No	No	No	Not at all
Iringa	Iringa Municipal Council	Igumbilo Dispensary	Female	IRG/IML/33	Less than 1 hour	Several days	Not at all	Not at all	Several days	Not at all	Not at all	Not at all	Not at all	Good	No, not limited at ALL	No, not limited at ALL	No	No	No	No	Not at all	All of the Time	All of the Time	None of the time	None of the time	No	141948016	7e99d444-af5e-44eb-9196-005330518a3a	#NULL!	47	2020-12-31	24	More than half the days	0	0	More than half the days	0	0	0	0	0	good	No, not limited at ALL	No, not limited at ALL	No	No	No	No	Not at all
Mara	Tarime District Council	Nyangoto Health Center	Female	MR/NGT/65	Less than 1 hour	Not at all	Not at all	Not at all	Not at all	Not at all	Not at all	Not at all	Not at all	Good	No, not limited at ALL	No, not limited at ALL	No	No	No	No	Not at all	None of the time	None of the time	None of the time	None of the time	No	147130753	efe30793-fe96-4fb1-83dd-219200946dd2	#NULL!	802	2020-12-31	11	Not at all	Not at all	Not at all	Not at all	Not at all	Not at all	Not at all	Not at all	Not at all	good	No, not limited at ALL	No, not limited at ALL	No	No	No	No	Not at all
Arusha	Arusha City Council	Ngarenaro Health Center	Female	ARS/NGRN/30																							#NULL!		#NULL!	#NULL!	2020-12-31	12	#NULL!	#NULL!	#NULL!	#NULL!	#NULL!	#NULL!	#NULL!	#NULL!	#NULL!	#NULL!	#NULL!	#NULL!	#NULL!	#NULL!	#NULL!	#NULL!	#NULL!
Mwanza	Sengerema District Council	Katunguru Health Center	Male	MWZ/KTGR/32	1-2 hours	Several days	Several days	Several days	Several days	Several days	Several days	Several days	Several days	Good	No, not limited at ALL	No, not limited at ALL	No	No	No	No	A little bit	Most of the time	Most of the time	A little of the time	None of the time	No	128964311	27494af4-ce02-4dab-9c0b-633e0f91ec43	#NULL!	284	2020-12-31	22	More than half the days	More than half the days	More than half the days	More than half the days	More than half the days	More than half the days	More than half the days	More than half the days	0	good	No, not limited at ALL	No, not limited at ALL	No	No	No	No	A little bit
Dar es Salaam	Ilala Municipal Council	Infectious Disease Center Clinic	Male	DSM/IDC/35	Less than 1 hour	Not at all	Not at all	Not at all	Not at all	Not at all	Not at all	Not at all	Several days	Excellent	No, not limited at ALL	No, not limited at ALL	No	No	No	No	Not at all	Most of the time	Most of the time	None of the time	None of the time	No	135162863	c49946c7-9266-4909-bb55-42908a3c0f79	#NULL!	418	2020-12-31	13	Not at all	Not at all	Not at all	Not at all	Not at all	Not at all	Not at all	Several days	Not at all	Excellent	No, not limited at ALL	No, not limited at ALL	No	No	No	No	Not at all
Katavi	Mpanda Municipal Council	Town Health Center	Male	KTV/TWN/09	1-2 hours	Not at all	Not at all	Not at all	Not at all	Not at all	Not at all	Not at all	Not at all	Excellent	No, not limited at ALL	No, not limited at ALL	No	No	No	No	Not at all	Most of the time	Most of the time	None of the time	None of the time	No	128227507	512206c5-95d9-4209-9984-663d13e46fff	#NULL!	138	2020-12-31	11	Not at all	Not at all	Not at all	Not at all	Not at all	Not at all	Not at all	Not at all	Not at all	Excellent	No, not limited at ALL	No, not limited at ALL	No	No	No	No	Not at all
Arusha	Arusha City Council	Ngarenaro Health Center	Female	ARS/NGRN/02																							#NULL!		#NULL!	#NULL!	2020-12-31	10	#NULL!	#NULL!	#NULL!	#NULL!	#NULL!	#NULL!	#NULL!	#NULL!	#NULL!	#NULL!	#NULL!	#NULL!	#NULL!	#NULL!	#NULL!	#NULL!	#NULL!
Katavi	Mpanda Municipal Council	Town Health Center	Male	KTV/TWN/38	Less than 1 hour	Not at all	Not at all	Not at all	Not at all	Not at all	Not at all	Not at all	Not at all	Very good	No, not limited at ALL	No, not limited at ALL	No	No	No	No	Not at all	Most of the time	Most of the time	Most of the time	Most of the time	No	135978720	9f70c827-b5b2-46bd-a99e-02ec217377d8	#NULL!	471	2020-12-31	11	Not at all	Not at all	Not at all	Not at all	Not at all	Not at all	Not at all	Not at all	Not at all	Very good	No, not limited at ALL	No, not limited at ALL	No	No	No	No	Not at all
Mbeya	Kyela District Council	Njisi Dispensary	Male	MB/NJS/52	1-2 hours	Not at all	Not at all	Not at all	Not at all	Not at all	Not at all	Not at all	Not at all	Good	No, not limited at ALL	No, not limited at ALL	No	No	No	No	Not at all	A good bit of the time	A good bit of the time	None of the time	None of the time	No	143310209	fb8a7295-3f09-4194-894e-6fc544d8cfec	#NULL!	671	2020-12-31	12	Not at all	Not at all	Not at all	Not at all	Not at all	Not at all	Not at all	Not at all	Not at all	good	No, not limited at ALL	No, not limited at ALL	No	No	No	No	Not at all
Arusha	Arusha City Council	Ngarenaro Health Center	Female	ARS/NGRN/39																							#NULL!		#NULL!	#NULL!	2020-12-31	14	#NULL!	#NULL!	#NULL!	#NULL!	#NULL!	#NULL!	#NULL!	#NULL!	#NULL!	#NULL!	#NULL!	#NULL!	#NULL!	#NULL!	#NULL!	#NULL!	#NULL!
Mbeya	Kyela District Council	Njisi Dispensary	Male	MB/NJS/56	Less than 1 hour	Several days	Not at all	Not at all	Not at all	Not at all	Not at all	Not at all	Not at all	Good	Yes, Limited A Little	Yes, Limited A Little	Yes	No	No	No	Not at all	Most of the time	Most of the time	None of the time	None of the time	No	145313748	e09cc447-943e-440d-a059-e13b979c8bfc	#NULL!	1077	2020-12-31	16	More than half the days	0	0	0	0	0	0	0	0	good	Yes, Limited A Little	Yes, Limited A Little	Yes	No	No	No	Not at all
Mbeya	Kyela District Council	Njisi Dispensary	Female	MB/NJS/39	1-2 hours	Not at all	Not at all	Not at all	Not at all	Several days	Not at all	Not at all	Not at all	Good	No, not limited at ALL	No, not limited at ALL	No	No	No	No	Not at all	A good bit of the time	A good bit of the time	None of the time	None of the time	No	135598255	62e45ccd-2d1c-4806-8e4b-386ea240131b	#NULL!	442	2020-12-31	13	Not at all	Not at all	Not at all	Not at all	Several days	Not at all	Not at all	Not at all	Not at all	good	No, not limited at ALL	No, not limited at ALL	No	No	No	No	Not at all
Pwani	Mkuranga District Council	St. Francis Xavier Dispensary	Male	PW/SFX/58	Less than 1 hour	Not at all	Not at all	Not at all	Not at all	Not at all	Not at all	Not at all	Not at all	Good	No, not limited at ALL	No, not limited at ALL	No	No	No	No	Not at all	A good bit of the time	A good bit of the time	None of the time	None of the time	No	145131740	8b0f6b7f-b90d-4867-91c8-cca0ed2351e3	#NULL!	716	2020-12-31	11	Not at all	Not at all	Not at all	Not at all	Not at all	Not at all	Not at all	Not at all	Not at all	good	No, not limited at ALL	No, not limited at ALL	No	No	No	No	Not at all
Morogoro	Ifakara Town Council	St. Francis Hospital - DDH	Male	MRG/IFKR/22	Less than 1 hour	Not at all	Not at all	Not at all	Not at all	Not at all	Not at all	Not at all	Not at all	Good	No, not limited at ALL	No, not limited at ALL	No	No	No	No	Not at all	Most of the time	Most of the time	None of the time	None of the time	No	129340681	4f52f9ea-08d7-4d5e-ba42-d5a3ac964130	#NULL!	226	2020-12-31	13	Not at all	Not at all	Not at all	Not at all	Not at all	Not at all	Not at all	Not at all	Not at all	good	No, not limited at ALL	No, not limited at ALL	No	No	No	No	Not at all
Mwanza	Sengerema District Council	Katunguru Health Center	Female	54367	Less than 1 hour	Not at all	Not at all	Not at all	Not at all	Not at all	Several days	Not at all	Not at all	Very good	Yes, Limited A Lot	Yes, Limited A Lot	Yes	Yes	Yes	Yes	Not at all	All of the Time	All of the Time	All of the Time	All of the Time	No	125302006	eea389df-440e-4294-8112-dbb9f3a6abd2	#NULL!	54	2020-12-31	17	0	0	0	0	0	More than half the days	0	0	Not at all	Very good	Yes, Limited A Lot	Yes, Limited A Lot	Yes	Yes	Yes	Yes	Not at all
Dar es Salaam	Ilala Municipal Council	Majohe Dispensary	Male	DSM/MJH/01	Less than 1 hour	Not at all	Not at all	Not at all	Not at all	Not at all	Not at all	Not at all	Not at all	Very good	No, not limited at ALL	No, not limited at ALL	No	No	No	No	Not at all	A good bit of the time	A good bit of the time	None of the time	None of the time	No	125900900	edb97390-7603-4881-bf31-fc977c69415f	#NULL!	65	2020-12-31	10	Not at all	Not at all	Not at all	Not at all	Not at all	Not at all	Not at all	Not at all	Not at all	Very good	No, not limited at ALL	No, not limited at ALL	No	No	No	No	Not at all
Kagera	Karagwe District Council	Nyakaiga Hospital	Female	KGR/NKG/07	1-2 hours	Not at all	Not at all	Not at all	Not at all	Not at all	Not at all	Not at all	Not at all	Very good	No, not limited at ALL	No, not limited at ALL	No	No	No	No	Not at all	Most of the time	Most of the time	A little of the time	None of the time	No	126539698	f4b4e31e-ce71-448d-acc5-b6f2655f0233	#NULL!	78	2020-12-31	10	Not at all	Not at all	Not at all	Not at all	Not at all	Not at all	Not at all	Not at all	Not at all	Very good	No, not limited at ALL	No, not limited at ALL	No	No	No	No	Not at all
Ruvuma	Songea Municipal Council	Mjimwema Health Centre	Female	RVM/MJMW/42	More than 2 hours	Not at all	Not at all	Not at all	Not at all	Not at all	Not at all	Not at all	Not at all	Good	No, not limited at ALL	No, not limited at ALL	No	No	No	No	Not at all	Most of the time	Most of the time	None of the time	None of the time	No	146807227	b498b91c-8ed3-46b8-adb1-33f00991eaf4	#NULL!	787	2020-12-31	10	Not at all	Not at all	Not at all	Not at all	Not at all	Not at all	Not at all	Not at all	Not at all	good	No, not limited at ALL	No, not limited at ALL	No	No	No	No	Not at all
Ruvuma	Songea Municipal Council	Mjimwema Health Centre	Male	RVM/MJMW/44	1-2 hours	Not at all	Not at all	Not at all	Not at all	Not at all	Not at all	Not at all	Not at all	Good	No, not limited at ALL	No, not limited at ALL	No	No	No	No	Not at all	A good bit of the time	A good bit of the time	None of the time	None of the time	No	145221541	2ec7af9d-1977-45a5-99ad-0ae5c00e7639	#NULL!	720	2020-12-31	10	Not at all	Not at all	Not at all	Not at all	Not at all	Not at all	Not at all	Not at all	Not at all	good	No, not limited at ALL	No, not limited at ALL	No	No	No	No	Not at all
Ruvuma	Songea Municipal Council	Mjimwema Health Centre	Female	RVM/MJMW/5	More than 2 hours	Not at all	Not at all	Not at all	Not at all	Not at all	Not at all	Not at all	Not at all	Good	No, not limited at ALL	No, not limited at ALL	No	No	No	No	Not at all	Most of the time	A good bit of the time	None of the time	None of the time	No	146806808	610f7638-c79b-4f14-949c-d64761acb190	#NULL!	771	2020-12-31	10	Not at all	Not at all	Not at all	Not at all	Not at all	Not at all	Not at all	Not at all	Not at all	good	No, not limited at ALL	No, not limited at ALL	No	No	No	No	Not at all
Shinyanga	Kishapu District Council	Kishapu Health Center	Male	SHY/KSHP/05	1-2 hours	Several days	Not at all	Several days	Several days	Several days	Several days	Several days	Not at all	Good	No, not limited at ALL	No, not limited at ALL	Yes	No	No	Yes	A little bit	A good bit of the time	A good bit of the time	A little of the time	A little of the time	No	126222749	b2280303-169c-4545-935e-9db072376100	#NULL!	74	2020-12-31	10	Several days	Not at all	Several days	Several days	Several days	Several days	Several days	Not at all	Several days	good	No, not limited at ALL	No, not limited at ALL	Yes	No	No	Yes	A little bit
Shinyanga	Ushetu District Council	Ukune Health Center	Female	SHY/UKN/32	Less than 1 hour	Not at all	Not at all	Not at all	Not at all	Not at all	Not at all	Not at all	Not at all	Good	No, not limited at ALL	No, not limited at ALL	No	No	No	No	Not at all	Most of the time	Most of the time	None of the time	None of the time	No	142531128	a6722769-381b-44ac-a430-2e80a1fec914	#NULL!	656	2020-12-31	10	Not at all	Not at all	Not at all	Not at all	Not at all	Not at all	Not at all	Not at all	Not at all	good	No, not limited at ALL	No, not limited at ALL	No	No	No	No	Not at all
Kilimanjaro	Same District Council	Ndungu Health Center	Female	KLM/NDG/13	1-2 hours	Not at all	Not at all	Not at all	Not at all	Not at all	Not at all	Not at all	Not at all	Good	No, not limited at ALL	No, not limited at ALL	No	No	No	No	Not at all	Most of the time	Most of the time	None of the time	None of the time	No	130784754	1b20b9e3-0768-4be5-aaec-ac743f4f6729	#NULL!	285	2020-12-31	11	Not at all	Not at all	Not at all	Not at all	Not at all	Not at all	Not at all	Not at all	Not at all	good	No, not limited at ALL	No, not limited at ALL	No	No	No	No	Not at all
Mbeya	Kyela District Council	Njisi Dispensary	Male	MB/NJS/44	Less than 1 hour	Not at all	Not at all	Not at all	Not at all	Not at all	Not at all	Not at all	Not at all	Good	No, not limited at ALL	No, not limited at ALL	No	No	No	No	Not at all	A good bit of the time	A good bit of the time	None of the time	None of the time	Yes	137631111	83d314be-0b7f-4af4-b349-4357d1c94e56	#NULL!	511	2020-12-31	11	Not at all	Not at all	Not at all	Not at all	Not at all	Not at all	Not at all	Not at all	Not at all	good	No, not limited at ALL	No, not limited at ALL	No	No	No	No	Not at all
Mbeya	Kyela District Council	Njisi Dispensary	Female	MB/NJS/53	1-2 hours	Not at all	Not at all	Not at all	Not at all	Not at all	Not at all	Not at all	Not at all	Good	No, not limited at ALL	No, not limited at ALL	No	No	No	No	Not at all	A good bit of the time	A good bit of the time	None of the time	None of the time	No	143310179	c81112cf-6b7a-4dbb-953e-62e7d27b5182	#NULL!	670	2020-12-31	11	Not at all	Not at all	Not at all	Not at all	Not at all	Not at all	Not at all	Not at all	Not at all	good	No, not limited at ALL	No, not limited at ALL	No	No	No	No	Not at all
Ruvuma	Songea Municipal Council	Mjimwema Health Centre	Female	RVM/MJMW/30	More than 2 hours	Not at all	Not at all	Not at all	Not at all	Not at all	Not at all	Not at all	Not at all	Very good	No, not limited at ALL	No, not limited at ALL	No	No	No	No	Not at all	Most of the time	Most of the time	None of the time	None of the time	No	146807376	a9e6fa08-d467-43a4-851c-734c171a9958	#NULL!	791	2020-12-31	11	Not at all	Not at all	Not at all	Not at all	Not at all	Not at all	Not at all	Not at all	Not at all	Very good	No, not limited at ALL	No, not limited at ALL	No	No	No	No	Not at all
Ruvuma	Songea Municipal Council	Mjimwema Health Centre	Female	RVM/MJMW/31	Less than 1 hour	Not at all	Not at all	Not at all	Not at all	Not at all	Not at all	Not at all	Not at all	Good	No, not limited at ALL	No, not limited at ALL	No	No	No	No	Not at all	Most of the time	Most of the time	None of the time	None of the time	No	146807025	36af1576-5cee-43fc-b3e9-f56cfc5223c0	#NULL!	783	2020-12-31	11	Not at all	Not at all	Not at all	Not at all	Not at all	Not at all	Not at all	Not at all	Not at all	good	No, not limited at ALL	No, not limited at ALL	No	No	No	No	Not at all
Ruvuma	Songea Municipal Council	Mjimwema Health Centre	Female	RVM/MJMW/39	Less than 1 hour	Not at all	Not at all	Not at all	Not at all	Not at all	Not at all	Not at all	Not at all	Good	No, not limited at ALL	No, not limited at ALL	No	No	No	No	Not at all	Most of the time	Most of the time	None of the time	None of the time	No	146807171	f9bd7985-6849-466e-946d-a401b05c81cf	#NULL!	786	2020-12-31	11	Not at all	Not at all	Not at all	Not at all	Not at all	Not at all	Not at all	Not at all	Not at all	good	No, not limited at ALL	No, not limited at ALL	No	No	No	No	Not at all
Ruvuma	Songea Municipal Council	Mjimwema Health Centre	Male	RVM/MJMW/40	Less than 1 hour	Not at all	Not at all	Not at all	Not at all	Not at all	Not at all	Not at all	Not at all	Very good	No, not limited at ALL	No, not limited at ALL	No	No	No	No	Not at all	Most of the time	Most of the time	None of the time	None of the time	No	146807264	60baabe6-5494-42fb-9618-1f765c4aca00	#NULL!	788	2020-12-31	11	Not at all	Not at all	Not at all	Not at all	Not at all	Not at all	Not at all	Not at all	Not at all	Very good	No, not limited at ALL	No, not limited at ALL	No	No	No	No	Not at all
Ruvuma	Songea Municipal Council	Mjimwema Health Centre	Female	RVM/MJMW/49	1-2 hours	Not at all	Not at all	Not at all	Not at all	Not at all	Not at all	Not at all	Not at all	Good	No, not limited at ALL	No, not limited at ALL	No	No	No	No	Not at all	Most of the time	A good bit of the time	None of the time	None of the time	No	145793390	d0e7e8fc-060d-40ba-9d35-403ea23effc1	#NULL!	738	2020-12-31	11	Not at all	Not at all	Not at all	Not at all	Not at all	Not at all	Not at all	Not at all	Not at all	good	No, not limited at ALL	No, not limited at ALL	No	No	No	No	Not at all
Shinyanga	Kishapu District Council	Kishapu Health Center	Female	SHY/KSHP/22	1-2 hours	Not at all	Not at all	Not at all	Not at all	Not at all	Not at all	Not at all	Not at all	Good	No, not limited at ALL	No, not limited at ALL	No	No	No	No	Not at all	A good bit of the time	A good bit of the time	A little of the time	None of the time	No	131788462	625326cd-37ad-4bd3-88af-b58ba92b0e7c	#NULL!	325	2020-12-31	11	Not at all	Not at all	Not at all	Not at all	Not at all	Not at all	Not at all	Not at all	Not at all	good	No, not limited at ALL	No, not limited at ALL	No	No	No	No	Not at all
Tanga	Mkinga District Council	Maramba Health Center	Female	TNG/MRM/18	Less than 1 hour	Several days	Not at all	Several days	Not at all	Several days	Not at all	Several days	Not at all	Good	No, not limited at ALL	No, not limited at ALL	No	No	No	No	Not at all	A little of the time	Most of the time	A little of the time	None of the time	No	127730836	f1496ff2-7b72-4b5a-8950-bcdb67345a9d	#NULL!	124	2020-12-31	11	Several days	Not at all	Several days	Not at all	Several days	Not at all	Several days	Not at all	Not at all	good	No, not limited at ALL	No, not limited at ALL	No	No	No	No	Not at all
Arusha	Arusha City Council	Ngarenaro Health Center	Female	ARS/NGRN/46	Less than 1 hour	Not at all	Not at all	Several days	Not at all	Several days	Not at all	More than half the days	Not at all	Very good	No, not limited at ALL	No, not limited at ALL	No	No	No	No	A little bit	A good bit of the time	A little of the time	None of the time	None of the time	No	140144491	b4b30044-31f1-4bc5-bc44-ca7042a17444	#NULL!	586	2020-12-31	12	Not at all	Not at all	Several days	Not at all	Several days	Not at all	More than half the days	Not at all	Not at all	Very good	No, not limited at ALL	No, not limited at ALL	No	No	No	No	A little bit
Dar es Salaam	Ilala Municipal Council	Majohe Dispensary	Female	DSM/MJH/48	Less than 1 hour	Several days	Not at all	Not at all	Several days	Several days	Several days	Several days	Several days	Very good	Yes, Limited A Little	Yes, Limited A Little	Yes	Yes	No	No	A little bit	A good bit of the time	Most of the time	A little of the time	A little of the time	Yes	142371843	05cba687-9fbb-4b30-b5c6-8c7245207bd3	#NULL!	653	2020-12-31	12	Several days	Not at all	Not at all	Several days	Several days	Several days	Several days	Several days	Several days	Very good	Yes, Limited A Little	Yes, Limited A Little	Yes	Yes	No	No	A little bit
Dar es Salaam	Ubungo Municipal Council	Sinza Hospital - District Hospital	Male	DSM/SNZ/26	1-2 hours	Not at all	Not at all	Not at all	Not at all	Not at all	Not at all	Not at all	Not at all	Good	No, not limited at ALL	No, not limited at ALL	No	No	No	No	Not at all	Most of the time	Most of the time	None of the time	Most of the time	No	128262685	25d6e190-0f43-4f51-9d6e-54c5665f6925	#NULL!	164	2020-12-31	12	Not at all	Not at all	Not at all	Not at all	Not at all	Not at all	Not at all	Not at all	Not at all	good	No, not limited at ALL	No, not limited at ALL	No	No	No	No	Not at all
Dodoma	Mpwapwa District Council	Chipogoro Dispensary	Female	DOM/CPGR/55	More than 2 hours	Several days	Not at all	Not at all	Several days	Not at all	Not at all	Not at all	Not at all	Good	No, not limited at ALL	No, not limited at ALL	No	No	No	No	Not at all	All of the Time	All of the Time	None of the time	None of the time	No	148933751	dbdeb3c1-7e35-4bc3-b3b4-b031afd82e67	#NULL!	835	2020-12-31	13	Several days	Not at all	Not at all	Several days	Not at all	Not at all	Not at all	Not at all	Not at all	good	No, not limited at ALL	No, not limited at ALL	No	No	No	No	Not at all
Dar es Salaam	Temeke Municipal Council	Temeke Hospital - RRH	Male	DSM/TMK/16	Less than 1 hour	Several days	Not at all	Not at all	Not at all	Not at all	Not at all	Not at all	Not at all	Very good	No, not limited at ALL	No, not limited at ALL	No	No	No	No	A little bit	All of the Time	All of the Time	All of the Time	None of the time	No	129000358	15502191-6e5a-4c4f-ac67-98b161cf57df	#NULL!	196	2020-12-31	13	Several days	Not at all	Not at all	Not at all	Not at all	Not at all	Not at all	Not at all	Not at all	Very good	No, not limited at ALL	No, not limited at ALL	No	No	No	No	A little bit
Iringa	Mufundi District Council	Malangali Health Center	Male	IRG/MLGL/42	Less than 1 hour	Not at all	Not at all	Not at all	Not at all	Not at all	Not at all	Not at all	Not at all	Good	Yes, Limited A Little	Yes, Limited A Lot	Yes	Yes	No	No	Moderately	Most of the time	Most of the time	A good bit of the time	Most of the time	No	134608767	9d278286-3ce6-43f7-afee-430229c6758b	#NULL!	407	2020-12-31	13	Not at all	Not at all	Not at all	Not at all	Not at all	Not at all	Not at all	Not at all	Not at all	good	Yes, Limited A Little	Yes, Limited A Lot	Yes	Yes	No	No	Moderately
Kagera	Bukoba Municipal Council	Kagera Regional Hospital	Male	KGR/KGR/39	Less than 1 hour	Not at all	Not at all	Not at all	Several days	Not at all	Not at all	Not at all	Not at all	Good	No, not limited at ALL	No, not limited at ALL	No	No	No	No	Not at all	Most of the time	A good bit of the time	None of the time	None of the time	No	135390233	f0fa1978-ec3d-4a60-bd49-a918ff3f69d7	#NULL!	432	2020-12-31	13	Not at all	Not at all	Not at all	Several days	Not at all	Not at all	Not at all	Not at all	Not at all	good	No, not limited at ALL	No, not limited at ALL	No	No	No	No	Not at all
Kilimanjaro	Same District Council	Ndungu Health Center	Female	KLM/NDG/14	Less than 1 hour	Not at all	Not at all	Not at all	Not at all	Not at all	Not at all	Not at all	Not at all	Good	No, not limited at ALL	No, not limited at ALL	No	No	No	No	Not at all	Most of the time	Most of the time	None of the time	None of the time	No	130784761	522517a1-f2d2-4263-a411-ac0de2b8affc	#NULL!	286	2020-12-31	13	Not at all	Not at all	Not at all	Not at all	Not at all	Not at all	Not at all	Not at all	Not at all	good	No, not limited at ALL	No, not limited at ALL	No	No	No	No	Not at all
Ruvuma	Songea Municipal Council	Mjimwema Health Centre	Male	RVM/MJMW/17	Less than 1 hour	Not at all	Not at all	Not at all	Not at all	Not at all	Not at all	Not at all	Not at all	Good	No, not limited at ALL	No, not limited at ALL	No	No	No	No	Not at all	Most of the time	Most of the time	None of the time	None of the time	No	146806946	d230a36c-8fe0-4db0-aef4-2ccf74eafb7c	#NULL!	777	2020-12-31	13	Not at all	Not at all	Not at all	Not at all	Not at all	Not at all	Not at all	Not at all	Not at all	good	No, not limited at ALL	No, not limited at ALL	No	No	No	No	Not at all
Ruvuma	Songea Municipal Council	Mjimwema Health Centre	Male	RVM/MJMW/9	More than 2 hours	Not at all	Not at all	Not at all	Not at all	Not at all	Not at all	Not at all	Not at all	Good	No, not limited at ALL	No, not limited at ALL	No	No	No	No	Not at all	Most of the time	Most of the time	None of the time	None of the time	No	146806864	8c50793f-748b-4e99-b9ae-00a7250b11e6	#NULL!	773	2020-12-31	13	Not at all	Not at all	Not at all	Not at all	Not at all	Not at all	Not at all	Not at all	Not at all	good	No, not limited at ALL	No, not limited at ALL	No	No	No	No	Not at all
Shinyanga	Kishapu District Council	Kishapu Health Center	Male	SHY/KSHP/29	Less than 1 hour	Not at all	Not at all	Not at all	Not at all	Not at all	Not at all	Not at all	Not at all	Good	No, not limited at ALL	No, not limited at ALL	No	No	No	No	Not at all	Most of the time	A good bit of the time	None of the time	None of the time	No	131788482	99b0cebc-2143-4aea-940e-43a67eb920cf	#NULL!	332	2020-12-31	13	Not at all	Not at all	Not at all	Not at all	Not at all	Not at all	Not at all	Not at all	Not at all	good	No, not limited at ALL	No, not limited at ALL	No	No	No	No	Not at all
Arusha	Arusha City Council	Ngarenaro Health Center	Female	ARS/NGRN/50	1-2 hours	Not at all	Not at all	Not at all	Not at all	Several days	Not at all	Not at all	Not at all	Very good	No, not limited at ALL	No, not limited at ALL	No	No	No	Yes	A little bit	A good bit of the time	A good bit of the time	Some of the time	A little of the time	No	140153766	427b9e03-3453-41f3-a898-e7d6cbcc671d	#NULL!	587	2020-12-31	14	Not at all	Not at all	Not at all	Not at all	Several days	Not at all	Not at all	Not at all	Not at all	Very good	No, not limited at ALL	No, not limited at ALL	No	No	No	Yes	A little bit
Dar es Salaam	Temeke Municipal Council	Temeke Hospital - RRH	Male	DSM/TMK/33	More than 2 hours	Not at all	Not at all	Not at all	Not at all	Not at all	Not at all	Not at all	Not at all	Good	No, not limited at ALL	No, not limited at ALL	No	No	No	No	Not at all	All of the Time	All of the Time	Some of the time	None of the time	No	130812089	e08d225f-4fb4-4183-860c-e7ceeb403c4e	#NULL!	32	2020-12-31	14	Not at all	Not at all	Not at all	Not at all	Not at all	Not at all	Not at all	Not at all	Not at all	good	No, not limited at ALL	No, not limited at ALL	No	No	No	No	Not at all
Mwanza	Sengerema District Council	Katunguru Health Center	Female	MWZ/KTGR/63	1-2 hours	Several days	Several days	Several days	Several days	Several days	Several days	Several days	Several days	Fair	Yes, Limited A Lot	Yes, Limited A Lot	Yes	Yes	No	No	Moderately	A little of the time	A little of the time	A little of the time	A little of the time	No	144237742	9d6d4714-59a3-4562-8073-98e5130895bd	#NULL!	688	2020-12-31	14	Several days	Several days	Several days	Several days	Several days	Several days	Several days	Several days	Not at all	Fair	Yes, Limited A Lot	Yes, Limited A Lot	Yes	Yes	No	No	Moderately
Mwanza	Kwimba District Council	Nyambiti Health Center	Male	MWZ/NMT/35	Less than 1 hour	Not at all	Not at all	Not at all	Not at all	Not at all	Not at all	Not at all	Not at all	Good	No, not limited at ALL	No, not limited at ALL	No	No	No	No	Not at all	Most of the time	Most of the time	None of the time	None of the time	No	135907771	653f085f-fc24-462b-ad03-c9d58dc8ddcd	#NULL!	437	2020-12-31	14	Not at all	Not at all	Not at all	Not at all	Not at all	Not at all	Not at all	Not at all	Not at all	good	No, not limited at ALL	No, not limited at ALL	No	No	No	No	Not at all
Ruvuma	Songea Municipal Council	Mjimwema Health Centre	Male	RVM/MJM/10	More than 2 hours	Not at all	Not at all	Not at all	Not at all	Not at all	Not at all	Not at all	Not at all	Good	No, not limited at ALL	No, not limited at ALL	No	No	No	No	Not at all	Most of the time	Most of the time	None of the time	None of the time	No	146806911	a884e329-f18e-47fb-b568-c01e42d60415	#NULL!	775	2020-12-31	14	Not at all	Not at all	Not at all	Not at all	Not at all	Not at all	Not at all	Not at all	Not at all	good	No, not limited at ALL	No, not limited at ALL	No	No	No	No	Not at all
Ruvuma	Songea Municipal Council	Mjimwema Health Centre	Female	RVM/MJMW/22	More than 2 hours	Not at all	Not at all	Not at all	Not at all	Not at all	Not at all	Not at all	Not at all	Good	No, not limited at ALL	No, not limited at ALL	No	No	No	No	Not at all	Most of the time	Most of the time	Most of the time	Most of the time	No	146806968	36960614-9abf-4219-85f0-5bc62b01082d	#NULL!	779	2020-12-31	14	Not at all	Not at all	Not at all	Not at all	Not at all	Not at all	Not at all	Not at all	Not at all	good	No, not limited at ALL	No, not limited at ALL	No	No	No	No	Not at all
Ruvuma	Songea Municipal Council	Mjimwema Health Centre	Male	RVM/MJMW/37	More than 2 hours	Not at all	Not at all	Not at all	Not at all	Not at all	Not at all	Not at all	Not at all	Good	No, not limited at ALL	No, not limited at ALL	No	No	No	No	Not at all	Most of the time	Most of the time	None of the time	None of the time	No	146807140	7eca6df9-a510-4da7-9bfb-054ea6ce6248	#NULL!	785	2020-12-31	14	Not at all	Not at all	Not at all	Not at all	Not at all	Not at all	Not at all	Not at all	Not at all	good	No, not limited at ALL	No, not limited at ALL	No	No	No	No	Not at all
Ruvuma	Songea Municipal Council	Mjimwema Health Centre	Female	RVM/MJMW/43	Less than 1 hour	Not at all	Not at all	Not at all	Not at all	Not at all	Not at all	Not at all	Not at all	Good	No, not limited at ALL	No, not limited at ALL	No	No	No	No	Not at all	Most of the time	A little of the time	A little of the time	A little of the time	No	146807456	273bc90c-9426-4d6f-af3d-643c6d62fef3	#NULL!	794	2020-12-31	14	Not at all	Not at all	Not at all	Not at all	Not at all	Not at all	Not at all	Not at all	Not at all	good	No, not limited at ALL	No, not limited at ALL	No	No	No	No	Not at all
Ruvuma	Songea Municipal Council	Mjimwema Health Centre	Female	RVM/MJMW/50	Less than 1 hour	Not at all	Not at all	Not at all	Not at all	Not at all	Not at all	Not at all	Not at all	Good	Yes, Limited A Lot	Yes, Limited A Lot	No	No	No	No	Not at all	A good bit of the time	A good bit of the time	None of the time	None of the time	No	145793394	282436e1-eb2a-4821-9a23-9d2e35c57400	#NULL!	739	2020-12-31	14	Not at all	Not at all	Not at all	Not at all	Not at all	Not at all	Not at all	Not at all	Not at all	good	Yes, Limited A Lot	Yes, Limited A Lot	No	No	No	No	Not at all
Ruvuma	Songea Municipal Council	Mjimwema Health Centre	Female	RVM/MJMW/6	Less than 1 hour	Not at all	Not at all	Not at all	Not at all	Not at all	Not at all	Not at all	Not at all	Good	No, not limited at ALL	No, not limited at ALL	No	No	No	No	Not at all	All of the Time	All of the Time	None of the time	None of the time	No	146814648	1e5c6e5d-ba26-4b16-a6ae-6487429e4de0	#NULL!	795	2020-12-31	14	Not at all	Not at all	Not at all	Not at all	Not at all	Not at all	Not at all	Not at all	Not at all	good	No, not limited at ALL	No, not limited at ALL	No	No	No	No	Not at all
Ruvuma	Songea Municipal Council	Mjimwema Health Centre	Female	RVM/MJMW/7	More than 2 hours	Not at all	Not at all	Not at all	Not at all	Not at all	Not at all	Not at all	Not at all	Good	Yes, Limited A Lot	No, not limited at ALL	No	No	No	No	Not at all	Most of the time	Most of the time	None of the time	None of the time	No	146807425	4a5af346-586d-49c2-970f-19573852ce5a	#NULL!	793	2020-12-31	14	Not at all	Not at all	Not at all	Not at all	Not at all	Not at all	Not at all	Not at all	Not at all	good	Yes, Limited A Lot	No, not limited at ALL	No	No	No	No	Not at all
Shinyanga	Kishapu District Council	Kishapu Health Center	Male	SHY/KSHP/09	1-2 hours	Not at all	Not at all	Not at all	Not at all	Not at all	Not at all	Not at all	Not at all	Good	No, not limited at ALL	No, not limited at ALL	No	No	No	No	Not at all	A good bit of the time	A good bit of the time	None of the time	None of the time	No	129205518	e5bed2e4-05b6-4218-9b0e-47da6323174d	#NULL!	201	2020-12-31	14	Not at all	Not at all	Not at all	Not at all	Not at all	Not at all	Not at all	Not at all	Not at all	good	No, not limited at ALL	No, not limited at ALL	No	No	No	No	Not at all
Shinyanga	Ushetu District Council	Ukune Health Center	Male	SHY/UKN/22	1-2 hours	Not at all	Not at all	Not at all	Not at all	Not at all	Not at all	Not at all	Not at all	Good	No, not limited at ALL	No, not limited at ALL	No	No	No	No	Not at all	Most of the time	Most of the time	None of the time	None of the time	No	142531137	b96662b0-3154-4554-8005-58762955ca8b	#NULL!	658	2020-12-31	14	Not at all	Not at all	Not at all	Not at all	Not at all	Not at all	Not at all	Not at all	Not at all	good	No, not limited at ALL	No, not limited at ALL	No	No	No	No	Not at all
Dar es Salaam	Ilala Municipal Council	Infectious Disease Center Clinic	Male	DSM/IDC/12	Less than 1 hour	Several days	Several days	Not at all	Several days	Several days	Not at all	Not at all	Not at all	Good	No, not limited at ALL	No, not limited at ALL	No	No	No	No	Moderately	Most of the time	Most of the time	A little of the time	None of the time	No	130802427	bbaebbec-8b04-46f0-8d14-bc27d5488930	#NULL!	418	2020-12-31	15	More than half the days	More than half the days	0	More than half the days	More than half the days	0	0	0	0	good	No, not limited at ALL	No, not limited at ALL	No	No	No	No	Moderately
Mbeya	Mbeya City Council	Njisi Dispensary	Male	MbyKylNjs1	Less than 1 hour	Several days	Several days	Nearly everyday	More than half the days	More than half the days	More than half the days	More than half the days	Several days	Good	Yes, Limited A Little	Yes, Limited A Little	No	No	No	No	Moderately	A good bit of the time	A good bit of the time	A good bit of the time	A good bit of the time	No	125738890	05fd44ca-b0a6-4093-a5a4-060b822f4553	#NULL!	67	2020-12-31	15	More than half the days	More than half the days	Not at all	Nearly everyday	Nearly everyday	Nearly everyday	Nearly everyday	More than half the days	Not at all	good	Yes, Limited A Little	Yes, Limited A Little	No	No	No	No	Moderately
Mbeya	Mbeya District Council	Inyala Health Center	Female	MB/IYL/57	Less than 1 hour	Not at all	Not at all	Not at all	Not at all	Not at all	Not at all	Not at all	Not at all	Good	No, not limited at ALL	No, not limited at ALL	No	No	No	No	Not at all	All of the Time	Most of the time	None of the time	None of the time	No	147789536	c199c499-92d3-448a-8b42-8fe9041bf45d	#NULL!	1144	2020-12-31	15	0	0	0	0	0	0	0	0	0	good	No, not limited at ALL	No, not limited at ALL	No	No	No	No	Not at all
Mbeya	Kyela District Council	Njisi Dispensary	Female	MB/NJS/55	1-2 hours	Not at all	Not at all	Not at all	Not at all	Not at all	Not at all	Not at all	Not at all	Very good	No, not limited at ALL	No, not limited at ALL	No	No	No	No	Not at all	Most of the time	Most of the time	None of the time	None of the time	No	145313720	861fdc7d-c5c6-40cf-b0a6-5e61a21bcfa9	#NULL!	1076	2020-12-31	16	0	0	0	0	0	0	0	0	0	Very good	No, not limited at ALL	No, not limited at ALL	No	No	No	No	Not at all
Dodoma	Mpwapwa District Council	Chipogoro Dispensary	Male	DOM/CPGR/08	Less than 1 hour	Not at all	Several days	Not at all	Several days	Nearly everyday	Not at all	Not at all	Not at all	Good	No, not limited at ALL	No, not limited at ALL	No	No	No	No	Not at all	Some of the time	All of the Time	None of the time	None of the time	No	127100087	2c5fe043-3bff-4f73-84b2-0daba80f80db	#NULL!	137	2020-12-31	17	0	More than half the days	0	More than half the days	Not at all	0	0	0	0	good	No, not limited at ALL	No, not limited at ALL	No	No	No	No	Not at all
Dodoma	Mpwapwa District Council	Chipogoro Dispensary	Female	DOM/CPGR/43	1-2 hours	Several days	Not at all	Not at all	Several days	Not at all	Not at all	Not at all	Not at all	Good	No, not limited at ALL	No, not limited at ALL	No	No	No	No	Not at all	All of the Time	All of the Time	None of the time	None of the time	No	141006553	9f908279-4fb6-4617-a31b-81092bc0f95b	#NULL!	972	2020-12-31	18	More than half the days	0	0	More than half the days	0	0	0	0	0	good	No, not limited at ALL	No, not limited at ALL	No	No	No	No	Not at all
Ruvuma	Songea Municipal Council	Mjimwema Health Centre	Male	RVM/MJMW/25	1-2 hours	Not at all	Not at all	Not at all	Not at all	Not at all	Not at all	Not at all	Not at all	Good	No, not limited at ALL	No, not limited at ALL	No	No	No	No	Not at all	Most of the time	Most of the time	None of the time	None of the time	No	145813279	ff871f45-ba3f-4a11-9f51-56ae1847d1ff	#NULL!	1096	2020-12-31	19	0	0	0	0	0	0	0	0	0	good	No, not limited at ALL	No, not limited at ALL	No	No	No	No	Not at all
Mwanza	Sengerema District Council	Katunguru Health Center	Male	MWZ/KTGR/21	1-2 hours	Several days	Several days	Several days	Several days	Several days	Several days	Several days	Several days	Good	No, not limited at ALL	No, not limited at ALL	No	No	No	No	A little bit	Some of the time	Some of the time	Some of the time	Some of the time	No	127349324	882f1cef-7ae6-4b8d-8ee6-7e614fee525a	#NULL!	180	2020-12-31	21	More than half the days	More than half the days	More than half the days	More than half the days	More than half the days	More than half the days	More than half the days	More than half the days	0	good	No, not limited at ALL	No, not limited at ALL	No	No	No	No	A little bit
Tabora	Uyui District Council	Goweko Dispensary	Female	TBR/GWK/37	More than 2 hours	Several days	Several days	Several days	More than half the days	Several days	Not at all	Not at all	Not at all	Fair	Yes, Limited A Little	Yes, Limited A Little	Yes	No	No	Yes	Moderately	A little of the time	Some of the time	A good bit of the time	A little of the time	No	133982769	00a2db6c-3e90-4c5b-b9f8-3b1b56e438cf	#NULL!	584	2020-12-31	22	More than half the days	More than half the days	More than half the days	Nearly everyday	More than half the days	0	0	0	0	Fair	Yes, Limited A Little	Yes, Limited A Little	Yes	No	No	Yes	Moderately
Ruvuma	Songea Municipal Council	Mjimwema Health Centre	Male	RVM/MJMW/53	Less than 1 hour	Not at all	Not at all	Not at all	Not at all	Not at all	Not at all	Not at all	Not at all	Good	No, not limited at ALL	No, not limited at ALL	No	No	No	No	Not at all	Some of the time	Some of the time	None of the time	None of the time	No	144898021	bda7296a-3306-4ed6-97d7-521932752ace	#NULL!	1068	2020-12-31	24	0	0	0	0	0	0	0	0	0	good	No, not limited at ALL	No, not limited at ALL	No	No	No	No	Not at all
Dar es Salaam	Ilala Municipal Council	Majohe Dispensary	Male	DSM/MJH/42	Less than 1 hour	Not at all	Not at all	Several days	Several days	Not at all	Not at all	Not at all	Not at all	Excellent	No, not limited at ALL	No, not limited at ALL	No	No	No	No	Not at all	All of the Time	All of the Time	None of the time	None of the time	No	142371793	f82d338f-a1b0-4ee4-af38-fa7b6c29375a	#NULL!	647	2020-12-31	13	Not at all	Not at all	Several days	Several days	Not at all	Not at all	Not at all	Not at all	Not at all	Excellent	No, not limited at ALL	No, not limited at ALL	No	No	No	No	Not at all
Shinyanga	Ushetu District Council	Ukune Health Center	Female	SHY/UKN/38	1-2 hours	Not at all	Not at all	Not at all	Not at all	Not at all	Not at all	Not at all	Not at all	Excellent	No, not limited at ALL	No, not limited at ALL	No	No	No	No	Not at all	All of the Time	All of the Time	None of the time	None of the time	No	149718238	6a906bce-efb0-456d-88a9-760fe504df62	#NULL!	1160	2020-12-31	19	0	0	0	0	0	0	0	0	0	Excellent	No, not limited at ALL	No, not limited at ALL	No	No	No	No	Not at all
Dar es Salaam	Ilala Municipal Council	Majohe Dispensary	Female	DSM/MJH/30	Less than 1 hour	Not at all	Not at all	Not at all	Not at all	Not at all	Not at all	Not at all	Not at all	Very good	No, not limited at ALL	No, not limited at ALL	No	No	No	No	Not at all	Most of the time	All of the Time	None of the time	None of the time	No	135898802	ce3e814c-4190-425d-b0a4-3145c72c38a8	#NULL!	691	2020-12-31	24	0	0	0	0	0	0	0	0	0	Very good	No, not limited at ALL	No, not limited at ALL	No	No	No	No	Not at all
Morogoro	Ifakara Town Council	St. Francis Hospital - DDH	Female	MRG/IFKR/27	Less than 1 hour	Not at all	Several days	Not at all	Not at all	Not at all	Several days	Not at all	Not at all	Good	No, not limited at ALL	No, not limited at ALL	No	Yes	No	No	Not at all	Most of the time	Most of the time	Some of the time	None of the time	No	130798427	039f359f-584f-4ca4-b1d5-1458c020933e	#NULL!	1	2020-12-31	13	Not at all	Several days	Not at all	Not at all	Not at all	Several days	Not at all	Not at all	Not at all	good	No, not limited at ALL	No, not limited at ALL	No	Yes	No	No	Not at all
Dar es Salaam	Ilala Municipal Council	Infectious Disease Center Clinic	Male	DSM/IDC/31	1-2 hours	Several days	Not at all	Not at all	Not at all	Not at all	Not at all	Several days	Not at all	Good	No, not limited at ALL	No, not limited at ALL	No	No	No	No	A little bit	Most of the time	Most of the time	None of the time	None of the time	No	135162843	d70fc7f4-924c-4f03-8eb0-ee0ec7a3b29b	#NULL!	416	2020-12-31	10	Several days	Not at all	Not at all	Not at all	Not at all	Not at all	Several days	Not at all	Not at all	good	No, not limited at ALL	No, not limited at ALL	No	No	No	No	A little bit
Dar es Salaam	Ubungo Municipal Council	Sinza Hospital - District Hospital	Male	DSM/SNZ/02	1-2 hours	Not at all	Not at all	Not at all	Not at all	Several days	Not at all	Not at all	Not at all	Excellent	Yes, Limited A Little	Yes, Limited A Little	No	No	No	No	A little bit	Most of the time	Most of the time	None of the time	None of the time	No	128262573	e20d3726-7f1f-4d04-9386-a5c2b3159496	#NULL!	145	2020-12-31	14	Not at all	Not at all	Not at all	Not at all	Several days	Not at all	Not at all	Not at all	Not at all	Excellent	Yes, Limited A Little	Yes, Limited A Little	No	No	No	No	A little bit
Mbeya	Mbarali District Council	Mapogoro Dispensary	Female	MB/MPGR/50	Less than 1 hour	Not at all	Not at all	Several days	Not at all	Not at all	Not at all	Not at all	Not at all	Good	No, not limited at ALL	No, not limited at ALL	No	No	No	No	Not at all	All of the Time	Most of the time	None of the time	None of the time	No	144479904	381d7a03-5151-43f2-ad5d-3f2a0d37de3e	#NULL!	694	2020-12-31	10	Not at all	Not at all	Several days	Not at all	Not at all	Not at all	Not at all	Not at all	Not at all	good	No, not limited at ALL	No, not limited at ALL	No	No	No	No	Not at all
Mwanza	Kwimba District Council	Nyambiti Health Center	Male	MWZ/NMT/31	1-2 hours	Not at all	Not at all	Not at all	Not at all	Not at all	Not at all	Not at all	Not at all	Good	No, not limited at ALL	No, not limited at ALL	No	No	No	No	Not at all	Most of the time	Most of the time	None of the time	None of the time	No	135907762	ff635883-a793-4e9e-ae63-51d245a1ea3c	#NULL!	457	2020-12-31	13	Not at all	Not at all	Not at all	Not at all	Not at all	Not at all	Not at all	Not at all	Not at all	good	No, not limited at ALL	No, not limited at ALL	No	No	No	No	Not at all
Morogoro	Malinyi District Council	Itete Dispensary	Male	MRG/ITT/42	1-2 hours	Not at all	Not at all	Not at all	Not at all	Not at all	Not at all	Not at all	Not at all	Good	No, not limited at ALL	No, not limited at ALL	No	No	No	No	Not at all	Most of the time	Most of the time	None of the time	None of the time	No	143597751	ac70f77d-9490-4173-a982-86076d68aae7	#NULL!	676	2020-12-31	12	Not at all	Not at all	Not at all	Not at all	Not at all	Not at all	Not at all	Not at all	Not at all	good	No, not limited at ALL	No, not limited at ALL	No	No	No	No	Not at all
Morogoro	Malinyi District Council	Itete Dispensary	Female	MRG/ITT/09	Less than 1 hour	Not at all	Not at all	Not at all	Not at all	Not at all	Not at all	Not at all	Not at all	Good	No, not limited at ALL	No, not limited at ALL	No	No	No	No	Not at all	Most of the time	Most of the time	None of the time	None of the time	No	131593054	15e3b394-cd2c-4e74-944b-63ed57279a29	#NULL!	322	2020-12-31	11	Not at all	Not at all	Not at all	Not at all	Not at all	Not at all	Not at all	Not at all	Not at all	good	No, not limited at ALL	No, not limited at ALL	No	No	No	No	Not at all
Tabora	Nzega Town Council	Nzega TC Hospital	Male	TBR/NZG/23	Less than 1 hour	Not at all	Not at all	Not at all	Not at all	Not at all	Not at all	Not at all	Not at all	Very good	No, not limited at ALL	No, not limited at ALL	No	No	No	No	Not at all	Most of the time	Most of the time	None of the time	None of the time	No	132057398	82e08c69-97b0-4b58-b2b4-211c43087f68	#NULL!	344	2020-12-31	12	Not at all	Not at all	Not at all	Not at all	Not at all	Not at all	Not at all	Not at all	Not at all	Very good	No, not limited at ALL	No, not limited at ALL	No	No	No	No	Not at all
Morogoro	Malinyi District Council	Itete Dispensary	Male	MRG/ITT/41	Less than 1 hour	Not at all	Not at all	Not at all	Not at all	Not at all	Not at all	Not at all	Not at all	Good	No, not limited at ALL	No, not limited at ALL	No	No	No	No	Not at all	Most of the time	Most of the time	None of the time	None of the time	No	143597744	277f306e-b894-438f-aa06-e497395ee09a	#NULL!	675	2020-12-31	14	Not at all	Not at all	Not at all	Not at all	Not at all	Not at all	Not at all	Not at all	Not at all	good	No, not limited at ALL	No, not limited at ALL	No	No	No	No	Not at all
Mwanza	Kwimba District Council	Nyambiti Health Center	Female	MWZ/NMT/57	Less than 1 hour	Not at all	Not at all	Not at all	Not at all	Not at all	Not at all	Not at all	Not at all	Good	No, not limited at ALL	No, not limited at ALL	No	No	No	No	Not at all	Most of the time	Most of the time	None of the time	None of the time	No	141339890	b9b56850-8675-462b-9066-4988c6d0b37d	#NULL!	976	2020-12-31	22	0	0	0	0	0	0	0	0	0	good	No, not limited at ALL	No, not limited at ALL	No	No	No	No	Not at all
Shinyanga	Kishapu District Council	Kishapu Health Center	Female	SHY/KSHP/06	1-2 hours	Several days	Not at all	Several days	Several days	Not at all	Not at all	Several days	Not at all	Good	No, not limited at ALL	No, not limited at ALL	No	No	No	No	Not at all	All of the Time	A good bit of the time	Some of the time	None of the time	No	127445424	48537dd0-077b-4dd4-8a15-e02f84c17a1a	#NULL!	196	2020-12-31	24	More than half the days	0	More than half the days	More than half the days	0	0	More than half the days	0	0	good	No, not limited at ALL	No, not limited at ALL	No	No	No	No	Not at all
Tabora	Uyui District Council	Goweko Dispensary	Female	TBR/GWK/05	Less than 1 hour	Not at all	Not at all	Not at all	Not at all	Not at all	Not at all	Several days	Not at all	Good	Yes, Limited A Little	Yes, Limited A Little	Yes	No	Yes	No	Moderately	Most of the time	A little of the time	A little of the time	A good bit of the time	No	125509263	cfd3b5e9-0571-4677-b984-cda25d755e3f	#NULL!	45	2020-12-31	12	Not at all	Not at all	Not at all	Not at all	Not at all	Not at all	Several days	Not at all	Not at all	good	Yes, Limited A Little	Yes, Limited A Little	Yes	No	Yes	No	Moderately
Mbeya	Mbarali District Council	Mapogoro Dispensary	Female	MB/MPGR/27	Less than 1 hour	Several days	Several days	Not at all	Not at all	Not at all	Not at all	Not at all	Not at all	Fair	No, not limited at ALL	No, not limited at ALL	Yes	No	No	No	Not at all	A good bit of the time	Some of the time	A good bit of the time	None of the time	No	133980786	392060cb-96f2-4b5e-8c23-ed3f9219dde0	#NULL!	382	2020-12-31	14	Several days	Several days	Not at all	Not at all	Not at all	Not at all	Not at all	Not at all	Not at all	Fair	No, not limited at ALL	No, not limited at ALL	Yes	No	No	No	Not at all
Shinyanga	Ushetu District Council	Ukune Health Center	Female	SHY/UKN/30	1-2 hours	Not at all	Not at all	Not at all	Not at all	Not at all	Not at all	Not at all	Not at all	Good	No, not limited at ALL	No, not limited at ALL	No	No	No	No	Not at all	Most of the time	Most of the time	None of the time	None of the time	No	142022986	b9e047f0-d3a2-4097-9c85-71080f4f8455	#NULL!	640	2020-12-31	12	Not at all	Not at all	Not at all	Not at all	Not at all	Not at all	Not at all	Not at all	Not at all	good	No, not limited at ALL	No, not limited at ALL	No	No	No	No	Not at all
Mara	Tarime District Council	Nyangoto Health Center	Female	MR/NGT/ 58	Less than 1 hour	Not at all	Not at all	Not at all	Not at all	Not at all	Not at all	Not at all	Not at all	Good	No, not limited at ALL	No, not limited at ALL	No	No	No	No	Not at all	None of the time	None of the time	None of the time	None of the time	No	141389706	75a53940-9738-4206-a795-7cbaeaee5773	#NULL!	630	2020-12-31	12	Not at all	Not at all	Not at all	Not at all	Not at all	Not at all	Not at all	Not at all	Not at all	good	No, not limited at ALL	No, not limited at ALL	No	No	No	No	Not at all
Mara	Tarime District Council	Nyangoto Health Center	Female	MR/NGT/48	Less than 1 hour	Not at all	Not at all	Not at all	Not at all	Not at all	Not at all	Not at all	Not at all	Very good	No, not limited at ALL	No, not limited at ALL	No	No	No	No	A little bit	None of the time	None of the time	None of the time	None of the time	No	141389665	7c8eeda8-937d-4bc5-ad28-4febb0fcb894	#NULL!	620	2020-12-31	12	Not at all	Not at all	Not at all	Not at all	Not at all	Not at all	Not at all	Not at all	Not at all	Very good	No, not limited at ALL	No, not limited at ALL	No	No	No	No	A little bit
Mara	Tarime District Council	Nyangoto Health Center	Male	MR/NGT/49	Less than 1 hour	Not at all	Not at all	Not at all	Not at all	Several days	Several days	Several days	Several days	Good	No, not limited at ALL	No, not limited at ALL	No	No	No	No	A little bit	None of the time	A little of the time	A little of the time	A little of the time	No	141389671	62e129cd-6162-40ee-8d68-88354ce0b385	#NULL!	621	2020-12-31	14	Not at all	Not at all	Not at all	Not at all	Several days	Several days	Several days	Several days	Several days	good	No, not limited at ALL	No, not limited at ALL	No	No	No	No	A little bit
Mara	Tarime District Council	Nyangoto Health Center	Male	MR/NGT/46	Less than 1 hour	Not at all	Not at all	Not at all	Not at all	Not at all	Not at all	Not at all	Not at all	Good	No, not limited at ALL	No, not limited at ALL	No	No	No	No	Not at all	None of the time	None of the time	None of the time	None of the time	No	141389659	766058f8-b332-4e1f-b79e-8066fd7b82ae	#NULL!	618	2020-12-31	11	Not at all	Not at all	Not at all	Not at all	Not at all	Not at all	Not at all	Not at all	Not at all	good	No, not limited at ALL	No, not limited at ALL	No	No	No	No	Not at all
Tanga	Mkinga District Council	Maramba Health Center	Female	TNG/MRM/34	Less than 1 hour	Not at all	Not at all	Not at all	Not at all	Not at all	Not at all	Not at all	Not at all	Good	No, not limited at ALL	No, not limited at ALL	No	No	No	No	Not at all	All of the Time	All of the Time	None of the time	None of the time	No	133911628	95511277-2e92-45fb-87e3-aac0658b741c	#NULL!	569	2020-12-31	15	0	0	0	0	0	0	0	0	0	good	No, not limited at ALL	No, not limited at ALL	No	No	No	No	Not at all
Dar es Salaam	Ilala Municipal Council	Infectious Disease Center Clinic	Female	DSM/IDC/20	Less than 1 hour	Not at all	Not at all	Not at all	Not at all	Not at all	Not at all	Not at all	Not at all	Excellent	No, not limited at ALL	No, not limited at ALL	No	No	No	No	Not at all	Most of the time	Most of the time	None of the time	None of the time	No	130829055	f86f9371-7458-4fa5-b4b6-eee4a6c6d62d	#NULL!	175	2020-12-31	13	Not at all	Not at all	Not at all	Not at all	Not at all	Not at all	Not at all	Not at all	Not at all	Excellent	No, not limited at ALL	No, not limited at ALL	No	No	No	No	Not at all
Morogoro	Ifakara Town Council	St. Francis Hospital - DDH	Male	MGR/IFKR/16	Less than 1 hour	Not at all	Not at all	Not at all	Not at all	Not at all	Not at all	Several days	Not at all	Good	No, not limited at ALL	No, not limited at ALL	No	No	No	No	Not at all	Most of the time	Most of the time	None of the time	None of the time	No	130798342	30c3b39b-5f5f-4633-a842-5454d10c999d	#NULL!	179	2020-12-31	10	Not at all	Not at all	Not at all	Not at all	Not at all	Not at all	Several days	Not at all	Not at all	good	No, not limited at ALL	No, not limited at ALL	No	No	No	No	Not at all
Tabora	Nzega Town Council	Nzega TC Hospital	Female	TBR/NZG/60	Less than 1 hour	Not at all	Not at all	Not at all	Not at all	Not at all	Not at all	Not at all	Not at all	Good	No, not limited at ALL	No, not limited at ALL	No	No	No	No	Not at all	A good bit of the time	A good bit of the time	None of the time	None of the time	No	141087362	13a98c33-01dc-4641-807a-63fded91d22f	#NULL!	607	2020-12-31	12	Not at all	Not at all	Not at all	Not at all	Not at all	Not at all	Not at all	Not at all	Not at all	good	No, not limited at ALL	No, not limited at ALL	No	No	No	No	Not at all
Morogoro	Ifakara Town Council	St. Francis Hospital - DDH	Female	MRG/IFKR/57	More than 2 hours	Not at all	Not at all	Not at all	Not at all	Several days	Not at all	Not at all	Not at all	Good	No, not limited at ALL	No, not limited at ALL	No	No	No	No	Not at all	A good bit of the time	A good bit of the time	A little of the time	None of the time	No	140789906	9621bc8a-8d20-4c67-a205-2be74e9d3274	#NULL!	604	2020-12-31	13	Not at all	Not at all	Not at all	Not at all	Several days	Not at all	Not at all	Not at all	Not at all	good	No, not limited at ALL	No, not limited at ALL	No	No	No	No	Not at all
Mwanza	Sengerema District Council	Katunguru Health Center	Male	MWZ/KTGR/65	More than 2 hours	Several days	Several days	Several days	Several days	Several days	Several days	Several days	Several days	Fair	No, not limited at ALL	No, not limited at ALL	No	No	No	No	A little bit	A little of the time	A little of the time	A little of the time	A little of the time	No	144237756	609a9a9c-64a8-4e87-a61f-24f5066bb741	#NULL!	690	2020-12-31	14	Several days	Several days	Several days	Several days	Several days	Several days	Several days	Several days	Not at all	Fair	No, not limited at ALL	No, not limited at ALL	No	No	No	No	A little bit
Shinyanga	Ushetu District Council	Ukune Health Center	Female	SHY/UKN/48	1-2 hours	Not at all	Not at all	Not at all	Not at all	Not at all	Not at all	Not at all	Not at all	Good	No, not limited at ALL	No, not limited at ALL	No	No	No	No	Not at all	All of the Time	All of the Time	None of the time	None of the time	No	149711261	8de26328-6129-4537-81a5-ded959e5d108	#NULL!	842	2020-12-31	12	Not at all	Not at all	Not at all	Not at all	Not at all	Not at all	Not at all	Not at all	Not at all	good	No, not limited at ALL	No, not limited at ALL	No	No	No	No	Not at all
Iringa	Iringa Municipal Council	Igumbilo Dispensary	Female	IRG/IML/55	1-2 hours	Not at all	Not at all	Not at all	Not at all	Not at all	Not at all	Not at all	Not at all	Good	No, not limited at ALL	No, not limited at ALL	No	No	No	No	Not at all	All of the Time	All of the Time	None of the time	None of the time	No	146420907	4713a5e2-4b2b-4a94-9e44-22167731c4cc	#NULL!	1121	2020-12-31	22	0	0	0	0	0	0	0	0	0	good	No, not limited at ALL	No, not limited at ALL	No	No	No	No	Not at all
Mwanza	Sengerema District Council	Katunguru Health Center	Male	MWZ/KTGR/38	1-2 hours	Not at all	Not at all	Not at all	Not at all	Several days	Not at all	Not at all	Not at all	Very good	No, not limited at ALL	Yes, Limited A Little	No	No	No	No	Not at all	A good bit of the time	A good bit of the time	A little of the time	None of the time	No	128964326	3529b112-a6bb-478a-ac34-68bfe67cd65b	#NULL!	185	2020-12-31	10	Not at all	Not at all	Not at all	Not at all	Several days	Not at all	Not at all	Not at all	Not at all	Very good	No, not limited at ALL	Yes, Limited A Little	No	No	No	No	Not at all
Kagera	Bukoba Municipal Council	Kagera Regional Hospital	Male	KGR/KGR/10	Less than 1 hour	Not at all	Not at all	Not at all	Not at all	Not at all	Not at all	Not at all	Not at all	Very good	No, not limited at ALL	No, not limited at ALL	No	No	No	No	Not at all	Most of the time	Most of the time	None of the time	None of the time	No	127340204	6ea27886-88fb-4c1f-9192-3fc61207f6b3	#NULL!	105	2020-12-31	14	Not at all	Not at all	Not at all	Not at all	Not at all	Not at all	Not at all	Not at all	Not at all	Very good	No, not limited at ALL	No, not limited at ALL	No	No	No	No	Not at all
Dar es Salaam	Temeke Municipal Council	Temeke Hospital - RRH	Male	DSM/TMK/08	Less than 1 hour	Not at all	Not at all	Not at all	Not at all	Not at all	Not at all	Not at all	Not at all	Good	No, not limited at ALL	No, not limited at ALL	No	No	No	No	Not at all	Most of the time	Most of the time	None of the time	None of the time	No	127773567	2c2a3ce5-217f-4d4d-8149-9f0d52285221	#NULL!	221	2020-12-31	16	0	0	0	0	0	0	0	0	0	good	No, not limited at ALL	No, not limited at ALL	No	No	No	No	Not at all
Kigoma	Uvinza District Council	Nguruka Health Center	Male	KGM/NRK/54	Less than 1 hour	Not at all	Not at all	Not at all	Not at all	Not at all	Not at all	Not at all	Not at all	Very good	No, not limited at ALL	No, not limited at ALL	No	No	No	No	Not at all	Most of the time	Most of the time	Most of the time	Most of the time	No	146708389	4f75f76e-7c6c-4336-82fe-61aff76249fb	#NULL!	765	2020-12-31	13	Not at all	Not at all	Not at all	Not at all	Not at all	Not at all	Not at all	Not at all	Not at all	Very good	No, not limited at ALL	No, not limited at ALL	No	No	No	No	Not at all
Iringa	Iringa Municipal Council	Igumbilo Dispensary	Male	IRG/IML/15	1-2 hours	Not at all	Not at all	Not at all	Not at all	Not at all	Not at all	Not at all	Not at all	Good	No, not limited at ALL	No, not limited at ALL	No	No	No	No	Not at all	Most of the time	Most of the time	None of the time	None of the time	No	150216514	ce810d8e-58c8-4204-8a1f-d143cf64c077	#NULL!	854	2020-12-31	10	Not at all	Not at all	Not at all	Not at all	Not at all	Not at all	Not at all	Not at all	Not at all	good	No, not limited at ALL	No, not limited at ALL	No	No	No	No	Not at all
Dar es Salaam	Ubungo Municipal Council	Sinza Hospital - District Hospital	Male	DSM/SNZ/39	Less than 1 hour	Not at all	Not at all	Not at all	Not at all	Not at all	Not at all	Not at all	Not at all	Good	No, not limited at ALL	No, not limited at ALL	No	No	No	No	Quiet a bit	Most of the time	Most of the time	Most of the time	None of the time	No	129779927	a4dddb40-2597-42de-b6b0-bf0adaa5d609	#NULL!	255	2020-12-31	13	Not at all	Not at all	Not at all	Not at all	Not at all	Not at all	Not at all	Not at all	Not at all	good	No, not limited at ALL	No, not limited at ALL	No	No	No	No	Quiet a bit
Mwanza	Sengerema District Council	Katunguru Health Center	Male	MWZ/KTGR/59	1-2 hours	Several days	Several days	Several days	Several days	Several days	Several days	Several days	Several days	Fair	Yes, Limited A Little	Yes, Limited A Little	Yes	Yes	No	No	A little bit	A good bit of the time	A good bit of the time	A good bit of the time	A good bit of the time	No	139156629	c5b1fc5b-1360-484c-b36f-62715a9a5b8e	#NULL!	542	2020-12-31	13	Several days	Several days	Several days	Several days	Several days	Several days	Several days	Several days	Not at all	Fair	Yes, Limited A Little	Yes, Limited A Little	Yes	Yes	No	No	A little bit
Tabora	Nzega Town Council	Nzega TC Hospital	Male	TBR/NZG/55	1-2 hours	Not at all	Not at all	Not at all	Not at all	Several days	Not at all	Several days	Not at all	Good	No, not limited at ALL	No, not limited at ALL	No	No	No	No	Not at all	Most of the time	Most of the time	None of the time	None of the time	No	139405140	6cdcc634-5eb7-4ae6-8810-5a7b7b943ee0	#NULL!	549	2020-12-31	11	Not at all	Not at all	Not at all	Not at all	Several days	Not at all	Several days	Not at all	Not at all	good	No, not limited at ALL	No, not limited at ALL	No	No	No	No	Not at all
Dar es Salaam	Ubungo Municipal Council	Sinza Hospital - District Hospital	Male	DSM/SNZ/48	Less than 1 hour	Not at all	Not at all	Not at all	Not at all	Not at all	Not at all	Not at all	Not at all	Good	No, not limited at ALL	No, not limited at ALL	No	No	No	No	Not at all	Most of the time	Most of the time	None of the time	None of the time	No	129779940	dd4e4694-abda-48ec-9c6c-5fd4721940f1	#NULL!	263	2020-12-31	14	Not at all	Not at all	Not at all	Not at all	Not at all	Not at all	Not at all	Not at all	Not at all	good	No, not limited at ALL	No, not limited at ALL	No	No	No	No	Not at all
Mwanza	Sengerema District Council	Katunguru Health Center	Female	MWZ/KTGR/05	More than 2 hours	Not at all	Not at all	Not at all	Several days	Several days	Several days	Not at all	Not at all	Fair	No, not limited at ALL	No, not limited at ALL	No	No	No	No	Moderately	A good bit of the time	A little of the time	A little of the time	A little of the time	No	125763358	b4166657-42c3-4cef-9400-8e7c02f7bfc2	#NULL!	54	2020-12-31	12	Not at all	Not at all	Not at all	Several days	Several days	Several days	Not at all	Not at all	Not at all	Fair	No, not limited at ALL	No, not limited at ALL	No	No	No	No	Moderately
Dar es Salaam	Ilala Municipal Council	Amana Hospital - RRH	Male	DSM/AMN/58	1-2 hours	Not at all	Not at all	Not at all	Not at all	Not at all	Not at all	Not at all	Not at all	Very good	No, not limited at ALL	No, not limited at ALL	No	No	No	No	Not at all	Most of the time	Most of the time	Most of the time	None of the time	No	146432284	ef7dba3b-096a-44b2-864e-a84ded96aebd	#NULL!	762	2020-12-31	10	Not at all	Not at all	Not at all	Not at all	Not at all	Not at all	Not at all	Not at all	Not at all	Very good	No, not limited at ALL	No, not limited at ALL	No	No	No	No	Not at all
Njombe	Wanging'ombe District Council	Kidugala Health Center	Female	NJM/KDGL/35	Less than 1 hour	Not at all	Not at all	Not at all	Not at all	Not at all	Not at all	Not at all	Not at all	Good	No, not limited at ALL	No, not limited at ALL	No	No	No	No	Not at all	Most of the time	Most of the time	None of the time	None of the time	No	138905256	dae8286f-981d-4ef0-9c81-fb2570c14ea5	#NULL!	30	2020-12-31	13	Not at all	Not at all	Not at all	Not at all	Not at all	Not at all	Not at all	Not at all	Not at all	good	No, not limited at ALL	No, not limited at ALL	No	No	No	No	Not at all
Morogoro	Ifakara Town Council	St. Francis Hospital - DDH	Female	MRG/IFKR/54	1-2 hours	Several days	Not at all	Not at all	Several days	Not at all	Not at all	Several days	Not at all	Fair	No, not limited at ALL	Yes, Limited A Little	Yes	Yes	No	No	A little bit	Most of the time	Some of the time	A little of the time	None of the time	No	138924005	1b33816d-605d-48a8-a27e-32fc7430c975	#NULL!	538	2020-12-31	10	Several days	Not at all	Not at all	Several days	Not at all	Not at all	Several days	Not at all	Not at all	Fair	No, not limited at ALL	Yes, Limited A Little	Yes	Yes	No	No	A little bit
Dar es Salaam	Ilala Municipal Council	Infectious Disease Center Clinic	Female	DSM/IDC/59	1-2 hours	Not at all	Not at all	Not at all	Not at all	Not at all	Not at all	Not at all	Not at all	Good	No, not limited at ALL	No, not limited at ALL	No	No	No	No	Not at all	Most of the time	Most of the time	None of the time	None of the time	No	147250305	95d1c5ab-c758-4efe-89b3-b1745694bdcd	#NULL!	806	2020-12-31	10	Not at all	Not at all	Not at all	Not at all	Not at all	Not at all	Not at all	Not at all	Not at all	good	No, not limited at ALL	No, not limited at ALL	No	No	No	No	Not at all
Pwani	Mkuranga District Council	St. Francis Xavier Dispensary	Female	PW/SFX/49	Less than 1 hour	Not at all	Not at all	Not at all	Not at all	Not at all	Not at all	Not at all	Not at all	Good	No, not limited at ALL	No, not limited at ALL	No	No	No	No	Not at all	Most of the time	Most of the time	None of the time	None of the time	No	138896863	618372e2-67cc-4f5e-b25b-6ce8e9600cb0	#NULL!	22	2020-12-31	21	0	0	0	0	0	0	0	0	0	good	No, not limited at ALL	No, not limited at ALL	No	No	No	No	Not at all
Dar es Salaam	Ilala Municipal Council	Majohe Dispensary	Male	DSM/MJH/39	Less than 1 hour	Not at all	Not at all	Not at all	Not at all	Not at all	Not at all	Not at all	Not at all	Excellent	No, not limited at ALL	No, not limited at ALL	No	No	No	No	Not at all	All of the Time	All of the Time	None of the time	None of the time	No	140699429	26706924-07a7-4322-956c-23f844b9bc64	#NULL!	479	2020-12-31	10	Not at all	Not at all	Not at all	Not at all	Not at all	Not at all	Not at all	Not at all	Not at all	Excellent	No, not limited at ALL	No, not limited at ALL	No	No	No	No	Not at all
Dar es Salaam	Ilala Municipal Council	Majohe Dispensary	Female	DSM/MJH/37	Less than 1 hour	Several days	Several days	Several days	Not at all	Not at all	Several days	Not at all	Several days	Very good	No, not limited at ALL	No, not limited at ALL	No	No	Yes	Yes	A little bit	All of the Time	All of the Time	None of the time	None of the time	No	138881048	a94962aa-675a-4798-adc7-798b361bf233	#NULL!	241	2020-12-31	10	Several days	Several days	Several days	Not at all	Not at all	Several days	Not at all	Several days	Not at all	Very good	No, not limited at ALL	No, not limited at ALL	No	No	Yes	Yes	A little bit
Dar es Salaam	Temeke Municipal Council	Temeke Hospital - RRH	Male	DSM/TMK/15	Less than 1 hour	Not at all	Not at all	Not at all	Not at all	Not at all	Not at all	Not at all	Not at all	Very good	No, not limited at ALL	No, not limited at ALL	No	No	No	No	Not at all	All of the Time	All of the Time	All of the Time	None of the time	No	129000351	c70e6238-28a4-44bd-abc0-480954e07f0d	#NULL!	195	2020-12-31	10	Not at all	Not at all	Not at all	Not at all	Not at all	Not at all	Not at all	Not at all	Not at all	Very good	No, not limited at ALL	No, not limited at ALL	No	No	No	No	Not at all
Tabora	Uyui District Council	Goweko Dispensary	Female	TBR/GWK/60	Less than 1 hour	Not at all	Not at all	Not at all	Not at all	Not at all	Not at all	Not at all	Not at all	Very good	No, not limited at ALL	No, not limited at ALL	No	No	No	No	Not at all	All of the Time	All of the Time	None of the time	None of the time	No	148286834	bcf82d4a-0955-471b-a56d-ba301fbbe93e	#NULL!	1147	2020-12-31	19	0	0	0	0	0	0	0	0	0	Very good	No, not limited at ALL	No, not limited at ALL	No	No	No	No	Not at all
Kagera	Karagwe District Council	Nyakaiga Hospital	Female	KGR/NKG/24	1-2 hours	Not at all	Not at all	Not at all	Not at all	Not at all	Not at all	Not at all	Not at all	Good	No, not limited at ALL	No, not limited at ALL	No	No	No	No	Not at all	All of the Time	All of the Time	None of the time	None of the time	No	130319140	9bd46cfe-68e3-448a-9663-0d1ff3749c67	#NULL!	391	2020-12-31	24	0	0	0	0	0	0	0	0	0	good	No, not limited at ALL	No, not limited at ALL	No	No	No	No	Not at all
Tabora	Nzega Town Council	Nzega TC Hospital	Female	TBR/NZG/22	1-2 hours	Not at all	Not at all	Not at all	Not at all	Not at all	Not at all	Not at all	Not at all	Good	No, not limited at ALL	No, not limited at ALL	No	No	No	No	Not at all	Most of the time	Most of the time	None of the time	None of the time	No	132057395	686bacc8-99cb-4197-9446-5c63baeaaa11	#NULL!	343	2020-12-31	12	Not at all	Not at all	Not at all	Not at all	Not at all	Not at all	Not at all	Not at all	Not at all	good	No, not limited at ALL	No, not limited at ALL	No	No	No	No	Not at all
Kilimanjaro	Same District Council	Ndungu Health Center	Female	KLM/NDG/33	1-2 hours	Not at all	Not at all	Not at all	Not at all	Not at all	Not at all	Not at all	Not at all	Good	No, not limited at ALL	No, not limited at ALL	No	No	No	No	Not at all	Most of the time	A good bit of the time	A good bit of the time	None of the time	No	140726193	5cae67f3-5133-4aed-bd2d-00618ff5c1e5	#NULL!	600	2020-12-31	13	Not at all	Not at all	Not at all	Not at all	Not at all	Not at all	Not at all	Not at all	Not at all	good	No, not limited at ALL	No, not limited at ALL	No	No	No	No	Not at all
Kilimanjaro	Same District Council	Ndungu Health Center	Female	KLM/NDG/40	1-2 hours	Several days	Not at all	Several days	Not at all	Not at all	Not at all	Not at all	Not at all	Good	No, not limited at ALL	No, not limited at ALL	No	No	No	No	Not at all	None of the time	None of the time	None of the time	None of the time	No	140726206	ecda46b6-0e99-49f3-926d-678c74a28bcb	#NULL!	603	2020-12-31	12	Several days	Not at all	Several days	Not at all	Not at all	Not at all	Not at all	Not at all	Not at all	good	No, not limited at ALL	No, not limited at ALL	No	No	No	No	Not at all
Rukwa	Sumbawanga Municipal Council	SDA Dispensary	Female	RK/SDA/16	Less than 1 hour	Not at all	Not at all	Not at all	Several days	Not at all	Not at all	Not at all	Not at all	Very good	No, not limited at ALL	No, not limited at ALL	No	No	No	No	Not at all	All of the Time	Most of the time	None of the time	None of the time	No	128982938	f7662289-eb57-4046-bd8a-b1c50b14a530	#NULL!	293	2020-12-31	21	0	0	0	More than half the days	0	0	0	0	0	Very good	No, not limited at ALL	No, not limited at ALL	No	No	No	No	Not at all
Dar es Salaam	Temeke Municipal Council	Temeke Hospital - RRH	Female	DSM/TMK/26	Less than 1 hour	Not at all	Not at all	Not at all	Not at all	Not at all	Not at all	Not at all	Not at all	Good	No, not limited at ALL	No, not limited at ALL	No	No	No	No	Not at all	All of the Time	None of the time	None of the time	None of the time	No	129488131	89d68674-9a7b-4e93-ba87-d779fdded999	#NULL!	238	2020-12-31	10	Not at all	Not at all	Not at all	Not at all	Not at all	Not at all	Not at all	Not at all	Not at all	good	No, not limited at ALL	No, not limited at ALL	No	No	No	No	Not at all
Dar es Salaam	Temeke Municipal Council	Temeke Hospital - RRH	Male	DSM/TMK/17	1-2 hours	Not at all	Not at all	Not at all	Not at all	Not at all	Not at all	Not at all	Not at all	Very good	Yes, Limited A Lot	Yes, Limited A Lot	No	No	No	No	Not at all	All of the Time	All of the Time	None of the time	None of the time	No	129488110	27148b0a-5ac3-4f03-a89e-2e03c9808a77	#NULL!	231	2020-12-31	10	Not at all	Not at all	Not at all	Not at all	Not at all	Not at all	Not at all	Not at all	Not at all	Very good	Yes, Limited A Lot	Yes, Limited A Lot	No	No	No	No	Not at all
Tanga	Mkinga District Council	Maramba Health Center	Female	TNG/MRM/55	Less than 1 hour	Not at all	Not at all	Not at all	Not at all	Several days	Not at all	Not at all	Not at all	Good	No, not limited at ALL	No, not limited at ALL	No	No	No	No	Not at all	A good bit of the time	A good bit of the time	None of the time	None of the time	No	145350163	f92adb61-7975-45d1-aedc-1cfa420e26f2	#NULL!	728	2020-12-31	13	Not at all	Not at all	Not at all	Not at all	Several days	Not at all	Not at all	Not at all	Not at all	good	No, not limited at ALL	No, not limited at ALL	No	No	No	No	Not at all
Kagera	Bukoba Municipal Council	Kagera Regional Hospital	Female	KGR/KGR/23	1-2 hours	Not at all	Not at all	Not at all	Not at all	Not at all	Not at all	Not at all	Not at all	Good	No, not limited at ALL	No, not limited at ALL	No	No	No	No	Not at all	None of the time	None of the time	None of the time	None of the time	No	129470010	9dc07ead-06dc-4b6f-bb97-582597a42d75	#NULL!	227	2020-12-31	10	Not at all	Not at all	Not at all	Not at all	Not at all	Not at all	Not at all	Not at all	Not at all	good	No, not limited at ALL	No, not limited at ALL	No	No	No	No	Not at all
Tabora	Nzega Town Council	Nzega TC Hospital	Female	TBR/NZG/15	Less than 1 hour	Not at all	Not at all	Not at all	Several days	Not at all	Not at all	Not at all	Not at all	Fair	No, not limited at ALL	No, not limited at ALL	No	No	No	No	Not at all	Most of the time	Most of the time	None of the time	None of the time	No	132056324	29db6a30-b0cc-49a8-9c35-cd7f896b0c86	#NULL!	336	2020-12-31	11	Not at all	Not at all	Not at all	Several days	Not at all	Not at all	Not at all	Not at all	Not at all	Fair	No, not limited at ALL	No, not limited at ALL	No	No	No	No	Not at all
Morogoro	Ifakara Town Council	St. Francis Hospital - DDH	Male	MRG/IFKR/51	Less than 1 hour	Not at all	Not at all	Several days	Not at all	Not at all	Not at all	Not at all	Not at all	Good	No, not limited at ALL	No, not limited at ALL	No	No	No	No	Not at all	All of the Time	All of the Time	None of the time	None of the time	No	137161936	08cb46b2-12ee-477e-8c33-bd7b6c43cbc8	#NULL!	790	2020-12-31	16	0	0	More than half the days	0	0	0	0	0	0	good	No, not limited at ALL	No, not limited at ALL	No	No	No	No	Not at all
Tabora	Uyui District Council	Goweko Dispensary	Male	TBR/GWK/07	Less than 1 hour	Not at all	Not at all	Not at all	Not at all	Not at all	Not at all	Not at all	Not at all	Good	Yes, Limited A Little	Yes, Limited A Little	No	No	No	No	Moderately	Some of the time	All of the Time	A good bit of the time	A good bit of the time	No	125735129	0ee5650e-ecc6-4ca0-9276-5e715b013e4d	#NULL!	65	2020-12-31	21	0	0	0	0	0	0	0	0	0	good	Yes, Limited A Little	Yes, Limited A Little	No	No	No	No	Moderately
Rukwa	Sumbawanga Municipal Council	SDA Dispensary	Female	RK/SDA/39	Less than 1 hour	Not at all	Not at all	Not at all	Not at all	Not at all	Not at all	Not at all	Not at all	Excellent	No, not limited at ALL	No, not limited at ALL	No	No	No	No	Not at all	All of the Time	All of the Time	None of the time	None of the time	No	140438245	171d71de-6b05-4fe8-ba99-f85061873069	#NULL!	938	2020-12-31	23	0	0	0	0	0	0	0	0	0	Excellent	No, not limited at ALL	No, not limited at ALL	No	No	No	No	Not at all
Kagera	Karagwe District Council	Nyakaiga Hospital	Female	KGR/NKG/15	More than 2 hours	Not at all	Not at all	Not at all	Not at all	Not at all	Not at all	Not at all	Not at all	Very good	No, not limited at ALL	No, not limited at ALL	No	No	No	No	A little bit	None of the time	None of the time	None of the time	None of the time	No	126908826	6e52752f-4741-4a6b-a4b8-8338fee8a911	#NULL!	85	2020-12-31	11	Not at all	Not at all	Not at all	Not at all	Not at all	Not at all	Not at all	Not at all	Not at all	Very good	No, not limited at ALL	No, not limited at ALL	No	No	No	No	A little bit
Dar es Salaam	Ilala Municipal Council	Majohe Dispensary	Male	DSM/MJH/04	Less than 1 hour	Not at all	Not at all	Not at all	Not at all	Not at all	Not at all	Not at all	Not at all	Very good	No, not limited at ALL	No, not limited at ALL	No	No	No	No	Not at all	All of the Time	Most of the time	None of the time	None of the time	No	127433370	96f73dff-f51f-45b0-bd65-04194d940c5b	#NULL!	190	2020-12-31	16	0	0	0	0	0	0	0	0	0	Very good	No, not limited at ALL	No, not limited at ALL	No	No	No	No	Not at all
Kagera	Karagwe District Council	Nyakaiga Hospital	Female	KGR/NKG/18	Less than 1 hour	Not at all	Several days	Several days	Several days	Several days	Not at all	Several days	Not at all	Good	No, not limited at ALL	No, not limited at ALL	No	No	No	No	A little bit	A good bit of the time	A good bit of the time	None of the time	None of the time	No	128134723	f2cabd1b-56d9-4879-b979-9df93d25ce64	#NULL!	243	2020-12-31	24	0	More than half the days	More than half the days	More than half the days	More than half the days	0	More than half the days	0	0	good	No, not limited at ALL	No, not limited at ALL	No	No	No	No	A little bit
Dar es Salaam	Ilala Municipal Council	Infectious Disease Center Clinic	Female	DSM/IDC/61	Less than 1 hour	Not at all	Several days	Not at all	Not at all	Not at all	Not at all	Several days	Not at all	Good	No, not limited at ALL	Yes, Limited A Little	No	No	No	No	Moderately	A good bit of the time	A good bit of the time	Some of the time	Some of the time	No	130802204	81e6fbaa-eb90-4ffd-863b-a58f0343e6ed	#NULL!	21	2020-12-31	14	Not at all	Several days	Not at all	Not at all	Not at all	Not at all	Several days	Not at all	Several days	good	No, not limited at ALL	Yes, Limited A Little	No	No	No	No	Moderately
Mwanza	Kwimba District Council	Nyambiti Health Center	Female	MWZ/NMT/33	Less than 1 hour	Not at all	Not at all	Not at all	Not at all	Not at all	Not at all	Not at all	Not at all	Good	No, not limited at ALL	No, not limited at ALL	No	No	No	No	Not at all	Most of the time	Most of the time	None of the time	None of the time	No	135907766	0b4d2dcf-d78c-4731-a4af-939cc7f2d8f6	#NULL!	459	2020-12-31	12	Not at all	Not at all	Not at all	Not at all	Not at all	Not at all	Not at all	Not at all	Not at all	good	No, not limited at ALL	No, not limited at ALL	No	No	No	No	Not at all
Mwanza	Kwimba District Council	Nyambiti Health Center	Female	MWZ/NMT/37	1-2 hours	Not at all	Not at all	Not at all	Not at all	Not at all	Not at all	Not at all	Not at all	Good	No, not limited at ALL	No, not limited at ALL	No	No	No	No	Not at all	Most of the time	Most of the time	None of the time	None of the time	No	135907774	9538113e-389a-4293-ab14-726e5e1e27e1	#NULL!	460	2020-12-31	12	Not at all	Not at all	Not at all	Not at all	Not at all	Not at all	Not at all	Not at all	Not at all	good	No, not limited at ALL	No, not limited at ALL	No	No	No	No	Not at all
Tabora	Nzega Town Council	Nzega TC Hospital	Male	TBR/NZG/21	Less than 1 hour	Not at all	Not at all	Not at all	Not at all	Not at all	Not at all	Not at all	Several days	Very good	No, not limited at ALL	No, not limited at ALL	No	No	No	No	Not at all	Most of the time	Most of the time	None of the time	None of the time	No	132057393	aecf0d6f-f6cd-4297-b24e-534b2f70ba03	#NULL!	342	2020-12-31	12	Not at all	Not at all	Not at all	Not at all	Not at all	Not at all	Not at all	Several days	Not at all	Very good	No, not limited at ALL	No, not limited at ALL	No	No	No	No	Not at all
Mbeya	Mbeya District Council	Inyala Health Center	Female	MB/IYL/53	1-2 hours	Not at all	Not at all	Not at all	Not at all	Not at all	Not at all	Not at all	Not at all	Good	No, not limited at ALL	No, not limited at ALL	No	No	No	No	Not at all	A good bit of the time	A good bit of the time	None of the time	None of the time	No	147789509	45408542-e39b-4229-ab0c-39af4f0a042c	#NULL!	821	2020-12-31	10	Not at all	Not at all	Not at all	Not at all	Not at all	Not at all	Not at all	Not at all	Not at all	good	No, not limited at ALL	No, not limited at ALL	No	No	No	No	Not at all
Mwanza	Kwimba District Council	Nyambiti Health Center	Male	MWZ/NMT/02	1-2 hours	Several days	Several days	Several days	Several days	Several days	Several days	Several days	Several days	Fair	Yes, Limited A Little	Yes, Limited A Little	Yes	Yes	Yes	Yes	A little bit	A little of the time	A little of the time	A little of the time	A little of the time	Yes	129249730	406b52fd-0669-46cc-836e-53c24974de5c	#NULL!	203	2020-12-31	10	Several days	Several days	Several days	Several days	Several days	Several days	Several days	Several days	Not at all	Fair	Yes, Limited A Little	Yes, Limited A Little	Yes	Yes	Yes	Yes	A little bit
Tabora	Nzega Town Council	Nzega TC Hospital	Male	TBR/NZG/18	Less than 1 hour	Not at all	Not at all	Not at all	Not at all	Not at all	Not at all	Not at all	Not at all	Good	No, not limited at ALL	No, not limited at ALL	No	No	No	No	Not at all	Most of the time	Most of the time	None of the time	None of the time	No	132057386	a27819fb-8ab3-4da2-a110-2d7697262089	#NULL!	339	2020-12-31	12	Not at all	Not at all	Not at all	Not at all	Not at all	Not at all	Not at all	Not at all	Not at all	good	No, not limited at ALL	No, not limited at ALL	No	No	No	No	Not at all
Mbeya	Mbeya District Council	Inyala Health Center	Female	MB/IYL/49	Less than 1 hour	Several days	Several days	Not at all	Not at all	Not at all	Not at all	Several days	Several days	Good	Yes, Limited A Little	Yes, Limited A Little	No	No	No	No	A little bit	A little of the time	A little of the time	A little of the time	None of the time	No	145679735	13dd0075-cd3c-4ea3-bdfc-f4c43fcca0a8	#NULL!	736	2020-12-31	14	Several days	Several days	Not at all	Not at all	Not at all	Not at all	Several days	Several days	Several days	good	Yes, Limited A Little	Yes, Limited A Little	No	No	No	No	A little bit
Njombe	Wanging'ombe District Council	Kidugala Health Center	Female	NJM/KDGL/31	Less than 1 hour	Not at all	Not at all	Not at all	Not at all	Not at all	Not at all	Not at all	Not at all	Good	No, not limited at ALL	No, not limited at ALL	No	No	No	No	Not at all	Most of the time	Most of the time	None of the time	None of the time	No	137217915	24371f54-f2fd-4ec4-90f5-37215fcd5c7d	#NULL!	499	2020-12-31	13	Not at all	Not at all	Not at all	Not at all	Not at all	Not at all	Not at all	Not at all	Not at all	good	No, not limited at ALL	No, not limited at ALL	No	No	No	No	Not at all
Mbeya	Mbeya District Council	Inyala Health Center	Male	MB/IYL/56	Less than 1 hour	Not at all	Not at all	Not at all	Not at all	Not at all	Not at all	Not at all	Not at all	Good	No, not limited at ALL	No, not limited at ALL	No	No	No	No	Not at all	Most of the time	Most of the time	Most of the time	Most of the time	No	147789532	7aef5498-2371-4b54-b7b7-37f48568d647	#NULL!	1143	2020-12-31	15	0	0	0	0	0	0	0	0	0	good	No, not limited at ALL	No, not limited at ALL	No	No	No	No	Not at all
Mbeya	Mbeya District Council	Inyala Health Center	Female	MB/IYL/50	Less than 1 hour	Not at all	Not at all	Not at all	Not at all	Not at all	Not at all	Not at all	Not at all	Good	No, not limited at ALL	No, not limited at ALL	No	No	No	No	A little bit	A good bit of the time	A good bit of the time	None of the time	None of the time	No	145679751	adfd2c0c-27a5-4170-9edf-0d6cfd074d4a	#NULL!	737	2020-12-31	12	Not at all	Not at all	Not at all	Not at all	Not at all	Not at all	Not at all	Not at all	Not at all	good	No, not limited at ALL	No, not limited at ALL	No	No	No	No	A little bit
Mwanza	Kwimba District Council	Nyambiti Health Center	Male	MWZ/NMT/40	More than 2 hours	Not at all	Not at all	Not at all	Not at all	Not at all	Not at all	Not at all	Not at all	Good	No, not limited at ALL	No, not limited at ALL	No	No	No	No	Not at all	Most of the time	Most of the time	None of the time	None of the time	No	135937209	bb3d7aa7-e02b-4120-82af-7c2bc4571f4d	#NULL!	463	2020-12-31	12	Not at all	Not at all	Not at all	Not at all	Not at all	Not at all	Not at all	Not at all	Not at all	good	No, not limited at ALL	No, not limited at ALL	No	No	No	No	Not at all
Njombe	Wanging'ombe District Council	Kidugala Health Center	Female	NJM/KDGL/30	1-2 hours	Not at all	Not at all	Not at all	Not at all	Not at all	Not at all	Not at all	Not at all	Good	No, not limited at ALL	No, not limited at ALL	No	No	No	No	Not at all	A good bit of the time	A good bit of the time	None of the time	None of the time	No	137217921	d38ff5ef-8cb6-4b41-a194-e95868432800	#NULL!	500	2020-12-31	14	Not at all	Not at all	Not at all	Not at all	Not at all	Not at all	Not at all	Not at all	Not at all	good	No, not limited at ALL	No, not limited at ALL	No	No	No	No	Not at all
Mwanza	Kwimba District Council	Nyambiti Health Center	Female	MWZ/NMT/32	1-2 hours	Not at all	Not at all	Not at all	Not at all	Not at all	Not at all	Not at all	Not at all	Good	No, not limited at ALL	No, not limited at ALL	No	No	No	No	Not at all	All of the Time	All of the Time	None of the time	None of the time	No	135907763	43254ec9-bf8a-401f-a976-504c016eebf8	#NULL!	458	2020-12-31	13	Not at all	Not at all	Not at all	Not at all	Not at all	Not at all	Not at all	Not at all	Not at all	good	No, not limited at ALL	No, not limited at ALL	No	No	No	No	Not at all
Njombe	Wanging'ombe District Council	Kidugala Health Center	Male	KDGL/NJM/27	1-2 hours	Not at all	Not at all	Not at all	Not at all	Not at all	Not at all	Not at all	Not at all	Good	No, not limited at ALL	No, not limited at ALL	No	No	No	No	Not at all	Most of the time	All of the Time	None of the time	None of the time	No	142331149	ffdffff7-b382-46ba-a882-99391194064e	#NULL!	1030	2020-12-31	18	0	0	0	0	0	0	0	0	0	good	No, not limited at ALL	No, not limited at ALL	No	No	No	No	Not at all
Mbeya	Mbeya District Council	Inyala Health Center	Female	MB/IYL/55	Less than 1 hour	Not at all	Not at all	Not at all	Not at all	Not at all	Not at all	Not at all	Not at all	Good	No, not limited at ALL	No, not limited at ALL	No	No	No	No	Not at all	All of the Time	All of the Time	None of the time	None of the time	No	147789525	6f1617d5-2d29-4779-880d-709ddefe073e	#NULL!	1142	2020-12-31	17	0	0	0	0	0	0	0	0	0	good	No, not limited at ALL	No, not limited at ALL	No	No	No	No	Not at all
Kagera	Bukoba Municipal Council	Kagera Regional Hospital	Female	KGR/KGR/42	Less than 1 hour	Not at all	Not at all	Not at all	Not at all	Not at all	Not at all	Not at all	Not at all	Good	No, not limited at ALL	No, not limited at ALL	No	No	No	Yes	Not at all	Most of the time	Most of the time	None of the time	None of the time	No	135390263	68bb9b83-c65f-41d7-85bd-2dc8a02f6ac8	#NULL!	435	2020-12-31	11	Not at all	Not at all	Not at all	Not at all	Not at all	Not at all	Not at all	Not at all	Not at all	good	No, not limited at ALL	No, not limited at ALL	No	No	No	Yes	Not at all
Dar es Salaam	Ilala Municipal Council	Infectious Disease Center Clinic	Male	DSM/IDC/06	Less than 1 hour	Not at all	Not at all	Not at all	Not at all	Not at all	Not at all	Not at all	Not at all	Very good	No, not limited at ALL	No, not limited at ALL	No	No	No	No	Not at all	Most of the time	Most of the time	None of the time	None of the time	No	130802359	32982f27-14a2-445e-a0fc-43069de9ba2a	#NULL!	12	2020-12-31	11	Not at all	Not at all	Not at all	Not at all	Not at all	Not at all	Not at all	Not at all	Not at all	Very good	No, not limited at ALL	No, not limited at ALL	No	No	No	No	Not at all
Geita	Geita District Council	Katoro Health Centre	Female	GIT/KTR/07	Less than 1 hour	Several days	Several days	Several days	Several days	Several days	Several days	Not at all	Not at all	Good	No, not limited at ALL	Yes, Limited A Little	Yes	No	No	No	A little bit	Most of the time	Most of the time	Some of the time	A little of the time	No	127329231	ebd080ea-c5e4-4fb9-a64c-2bc137f13c28	#NULL!	135	2020-12-31	17	More than half the days	More than half the days	More than half the days	More than half the days	More than half the days	More than half the days	0	0	Nearly everyday	good	No, not limited at ALL	Yes, Limited A Little	Yes	No	No	No	A little bit
Iringa	Mufundi District Council	Malangali Health Center	Female	IRG/MLGL/18	Less than 1 hour	Several days	Several days	Not at all	Several days	Several days	Not at all	Several days	Not at all	Good	No, not limited at ALL	No, not limited at ALL	No	Yes	No	No	A little bit	All of the Time	All of the Time	None of the time	None of the time	No	130080967	1aaaabea-9f5f-4228-a455-b74cb3da2685	#NULL!	376	2020-12-31	22	More than half the days	More than half the days	0	More than half the days	More than half the days	0	More than half the days	0	Nearly everyday	good	No, not limited at ALL	No, not limited at ALL	No	Yes	No	No	A little bit
Dar es Salaam	Ilala Municipal Council	Mnazi Mmoja Hospital	Female	Dsm/mnz/46	Less than 1 hour	Not at all	Not at all	Not at all	Not at all	Not at all	Not at all	Not at all	Not at all	Good	No, not limited at ALL	No, not limited at ALL	No	No	No	No	Not at all	Most of the time	Most of the time	None of the time	None of the time	No	136854803	a8530a67-887b-422c-972d-39da5e206a47	#NULL!	493	2020-12-31	12	Not at all	Not at all	Not at all	Not at all	Not at all	Not at all	Not at all	Not at all	Not at all	good	No, not limited at ALL	No, not limited at ALL	No	No	No	No	Not at all
Dar es Salaam	Ilala Municipal Council	Mnazi Mmoja Hospital	Female	Dsm/mnz/40	Less than 1 hour	Not at all	Not at all	Not at all	Not at all	Not at all	Not at all	Not at all	Not at all	Good	No, not limited at ALL	No, not limited at ALL	No	No	No	No	Not at all	None of the time	Most of the time	None of the time	None of the time	No	136854776	cbbaae0e-4df3-4715-9bbe-acb88c9e303d	#NULL!	488	2020-12-31	12	Not at all	Not at all	Not at all	Not at all	Not at all	Not at all	Not at all	Not at all	Not at all	good	No, not limited at ALL	No, not limited at ALL	No	No	No	No	Not at all
Dar es Salaam	Ilala Municipal Council	Mnazi Mmoja Hospital	Male	Dsm/mnz/42	1-2 hours	Not at all	Not at all	Not at all	Not at all	Not at all	Not at all	Not at all	Not at all	Very good	No, not limited at ALL	No, not limited at ALL	No	No	No	No	Not at all	Most of the time	Most of the time	None of the time	None of the time	No	136854787	921e6fef-88b4-42ac-9073-1ed59d55c8fa	#NULL!	489	2020-12-31	13	Not at all	Not at all	Not at all	Not at all	Not at all	Not at all	Not at all	Not at all	Not at all	Very good	No, not limited at ALL	No, not limited at ALL	No	No	No	No	Not at all
Kigoma	Uvinza District Council	Nguruka Health Center	Female	KGM/NRK/50	More than 2 hours	Not at all	Not at all	Not at all	Not at all	Not at all	Not at all	Not at all	Not at all	Excellent	No, not limited at ALL	No, not limited at ALL	No	No	No	No	Not at all	Most of the time	Most of the time	Most of the time	Most of the time	No	141954182	24435ed3-99bd-41c0-94ee-1177ec9385c8	#NULL!	994	2020-12-31	23	0	0	0	0	0	0	0	0	0	Excellent	No, not limited at ALL	No, not limited at ALL	No	No	No	No	Not at all
Dar es Salaam	Ilala Municipal Council	Infectious Disease Center Clinic	Male	DSM/IDC/32	Less than 1 hour	Several days	Not at all	Several days	Not at all	Not at all	Not at all	Not at all	Not at all	Excellent	No, not limited at ALL	No, not limited at ALL	No	No	No	No	Not at all	Most of the time	Most of the time	None of the time	None of the time	No	135162847	ce355076-2f5a-467c-a835-620992ce9784	#NULL!	417	2020-12-31	10	Several days	Not at all	Several days	Not at all	Not at all	Not at all	Not at all	Not at all	Not at all	Excellent	No, not limited at ALL	No, not limited at ALL	No	No	No	No	Not at all
Kilimanjaro	Same District Council	Ndungu Health Center	Female	KLM/NDG/26	More than 2 hours	Not at all	Not at all	Not at all	Not at all	Not at all	Not at all	Not at all	Not at all	Good	No, not limited at ALL	No, not limited at ALL	No	No	No	No	Not at all	A little of the time	Most of the time	A little of the time	None of the time	No	140172693	0a575d00-5dd2-476f-b3f1-8065b18270f9	#NULL!	590	2020-12-31	10	Not at all	Not at all	Not at all	Not at all	Not at all	Not at all	Not at all	Not at all	Not at all	good	No, not limited at ALL	No, not limited at ALL	No	No	No	No	Not at all
Pwani	Mkuranga District Council	St. Francis Xavier Dispensary	Female	PW/SFX/38	Less than 1 hour	Not at all	Not at all	Not at all	Not at all	Not at all	Not at all	Not at all	Not at all	Good	No, not limited at ALL	No, not limited at ALL	No	No	No	No	A little bit	A little of the time	A good bit of the time	None of the time	None of the time	No	137106918	c7a8f56d-ae34-44b6-bf24-9829c4d365b8	#NULL!	483	2020-12-31	11	Not at all	Not at all	Not at all	Not at all	Not at all	Not at all	Not at all	Not at all	Not at all	good	No, not limited at ALL	No, not limited at ALL	No	No	No	No	A little bit
Tabora	Uyui District Council	Goweko Dispensary	Female	TBR/GWK/57	Less than 1 hour	Not at all	Several days	Several days	Several days	Not at all	Not at all	Not at all	Not at all	Good	No, not limited at ALL	Yes, Limited A Little	No	No	Yes	No	Moderately	A good bit of the time	Most of the time	Some of the time	Some of the time	No	144523792	ce6b10d4-a463-4ace-af14-201941037ef3	#NULL!	1064	2020-12-31	17	0	More than half the days	More than half the days	More than half the days	0	0	0	0	0	good	No, not limited at ALL	Yes, Limited A Little	No	No	Yes	No	Moderately
Tabora	Nzega Town Council	Nzega TC Hospital	Female	TBR/NZG/29	Less than 1 hour	Not at all	Several days	Not at all	Not at all	Not at all	Several days	Not at all	Not at all	Very good	No, not limited at ALL	No, not limited at ALL	No	No	No	No	Not at all	Most of the time	All of the Time	None of the time	None of the time	No	132421456	c1f7ee25-5ac5-4de4-bf9b-118f9facf692	#NULL!	533	2020-12-31	23	0	More than half the days	0	0	0	More than half the days	0	0	0	Very good	No, not limited at ALL	No, not limited at ALL	No	No	No	No	Not at all
Geita	Geita District Council	Katoro Health Centre	Female	GIT/KTR/47	1-2 hours	Not at all	Not at all	Not at all	Not at all	Not at all	Not at all	Not at all	Not at all	Very good	No, not limited at ALL	No, not limited at ALL	No	No	No	No	A little bit	A good bit of the time	A good bit of the time	A little of the time	None of the time	Yes	134459692	e7a88e0c-d179-4981-8d5e-200189ebf058	#NULL!	405	2020-12-31	10	Not at all	Not at all	Not at all	Not at all	Not at all	Not at all	Not at all	Not at all	Not at all	Very good	No, not limited at ALL	No, not limited at ALL	No	No	No	No	A little bit
Mwanza	Kwimba District Council	Nyambiti Health Center	Female	MWZ/NMT/54	1-2 hours	Not at all	Not at all	Not at all	Not at all	Not at all	Not at all	Not at all	Not at all	Good	No, not limited at ALL	No, not limited at ALL	No	No	No	No	Not at all	Most of the time	Most of the time	None of the time	None of the time	No	139593980	b1e9b5c6-1859-4b18-a354-e19b2244418c	#NULL!	884	2020-12-31	23	0	0	0	0	0	0	0	0	0	good	No, not limited at ALL	No, not limited at ALL	No	No	No	No	Not at all
Iringa	Mufundi District Council	Malangali Health Center	Male	IRG/MLGL/35	1-2 hours	Several days	Nearly everyday	Nearly everyday	Nearly everyday	Several days	Several days	Nearly everyday	Nearly everyday	Very good	Yes, Limited A Lot	Yes, Limited A Little	Yes	Yes	Yes	Yes	Extremely	None of the time	None of the time	Most of the time	A good bit of the time	No	133925944	631c5fb9-b09b-4c20-abe4-79e25b36e4f0	#NULL!	378	2020-12-31	10	Several days	Nearly everyday	Nearly everyday	Nearly everyday	Several days	Several days	Nearly everyday	Nearly everyday	Nearly everyday	Very good	Yes, Limited A Lot	Yes, Limited A Little	Yes	Yes	Yes	Yes	Extremely
Iringa	Mufundi District Council	Malangali Health Center	Female	IRG/MLGL/60	1-2 hours	Not at all	Not at all	Not at all	Not at all	Several days	Not at all	Not at all	Not at all	Very good	No, not limited at ALL	No, not limited at ALL	No	No	No	No	Quiet a bit	Most of the time	Most of the time	None of the time	None of the time	No	147545332	a7e65cbe-3bb1-4874-8870-70bcdd324f06	#NULL!	819	2020-12-31	12	Not at all	Not at all	Not at all	Not at all	Several days	Not at all	Not at all	Not at all	Not at all	Very good	No, not limited at ALL	No, not limited at ALL	No	No	No	No	Quiet a bit
Iringa	Mufundi District Council	Malangali Health Center	Male	IRG/MLGL/34	Less than 1 hour	Not at all	Not at all	Not at all	Not at all	Not at all	Not at all	Not at all	Not at all	Good	No, not limited at ALL	No, not limited at ALL	No	No	No	No	Not at all	Most of the time	Most of the time	None of the time	None of the time	No	133925943	561d5ab1-b85c-4a90-97ce-2bb188676bd1	#NULL!	377	2020-12-31	13	Not at all	Not at all	Not at all	Not at all	Not at all	Not at all	Not at all	Not at all	Not at all	good	No, not limited at ALL	No, not limited at ALL	No	No	No	No	Not at all
Iringa	Mufundi District Council	Malangali Health Center	Female	IRG/MLGL/32	More than 2 hours	Not at all	Not at all	Not at all	Nearly everyday	Several days	Not at all	Not at all	Not at all	Good	No, not limited at ALL	No, not limited at ALL	No	No	No	No	A little bit	Most of the time	Most of the time	None of the time	None of the time	No	133925940	85c70b49-e881-4390-8172-1668c1a41801	#NULL!	375	2020-12-31	12	Not at all	Not at all	Not at all	Nearly everyday	Several days	Not at all	Not at all	Not at all	Not at all	good	No, not limited at ALL	No, not limited at ALL	No	No	No	No	A little bit
Iringa	Mufundi District Council	Malangali Health Center	Male	IRG/MLGL/37	More than 2 hours	Nearly everyday	Several days	Several days	Several days	Not at all	Nearly everyday	Several days	Nearly everyday	Poor	No, not limited at ALL	No, not limited at ALL	Yes	Yes	Yes	Yes	A little bit	Most of the time	Most of the time	A good bit of the time	Most of the time	No	133925947	a73f464d-5e8b-4e41-82db-730b2664d865	#NULL!	379	2020-12-31	11	Nearly everyday	Several days	Several days	Several days	Not at all	Nearly everyday	Several days	Nearly everyday	Several days	Poor	No, not limited at ALL	No, not limited at ALL	Yes	Yes	Yes	Yes	A little bit
Iringa	Mufundi District Council	Malangali Health Center	Male	IRG/MLGL/58	1-2 hours	Not at all	Not at all	Not at all	Not at all	Not at all	Not at all	Not at all	Not at all	Very good	No, not limited at ALL	No, not limited at ALL	No	No	No	No	Not at all	Most of the time	Most of the time	None of the time	None of the time	No	144712627	2fc105ba-7a4e-4bfb-aa9f-ec85f0c6d776	#NULL!	710	2020-12-31	14	Not at all	Not at all	Not at all	Not at all	Not at all	Not at all	Not at all	Not at all	Not at all	Very good	No, not limited at ALL	No, not limited at ALL	No	No	No	No	Not at all
Iringa	Mufundi District Council	Malangali Health Center	Female	IRG/MLGL/30	1-2 hours	Not at all	Not at all	Not at all	Not at all	Several days	Not at all	Not at all	Not at all	Good	No, not limited at ALL	No, not limited at ALL	No	No	No	No	Not at all	Most of the time	Most of the time	None of the time	None of the time	No	133925937	7f079fb8-f08f-48c1-969a-19ed261aae07	#NULL!	373	2020-12-31	12	Not at all	Not at all	Not at all	Not at all	Several days	Not at all	Not at all	Not at all	Not at all	good	No, not limited at ALL	No, not limited at ALL	No	No	No	No	Not at all
Iringa	Mufundi District Council	Malangali Health Center	Female	IRG/MLGL/31	Less than 1 hour	Not at all	Not at all	Not at all	Not at all	Not at all	Not at all	Not at all	Not at all	Good	No, not limited at ALL	Yes, Limited A Little	No	No	No	No	Not at all	Most of the time	Most of the time	None of the time	None of the time	No	133925939	ab827a9b-936f-443f-a0ae-d36e7878c6af	#NULL!	374	2020-12-31	14	Not at all	Not at all	Not at all	Not at all	Not at all	Not at all	Not at all	Not at all	Not at all	good	No, not limited at ALL	Yes, Limited A Little	No	No	No	No	Not at all
Shinyanga	Ushetu District Council	Ukune Health Center	Female	SHY/UKN/28	More than 2 hours	Not at all	Not at all	Not at all	Not at all	Not at all	Not at all	Not at all	Not at all	Good	No, not limited at ALL	No, not limited at ALL	No	No	No	No	Moderately	All of the Time	All of the Time	None of the time	None of the time	No	149711271	2a59cb83-e4cd-4606-be5d-a7afc011c033	#NULL!	844	2020-12-31	13	Not at all	Not at all	Not at all	Not at all	Not at all	Not at all	Not at all	Not at all	Not at all	good	No, not limited at ALL	No, not limited at ALL	No	No	No	No	Moderately
Shinyanga	Ushetu District Council	Ukune Health Center	Female	SHY/UKN/33	1-2 hours	Not at all	Not at all	Not at all	Not at all	Not at all	Not at all	Not at all	Not at all	Good	No, not limited at ALL	No, not limited at ALL	No	No	No	No	Not at all	Most of the time	Most of the time	None of the time	None of the time	No	142531117	48df502c-fc94-4789-a8ac-7e2c176402e5	#NULL!	642	2020-12-31	13	Not at all	Not at all	Not at all	Not at all	Not at all	Not at all	Not at all	Not at all	Not at all	good	No, not limited at ALL	No, not limited at ALL	No	No	No	No	Not at all
Tanga	Mkinga District Council	Maramba Health Center	Female	TNG/MRM/36	Less than 1 hour	Not at all	Not at all	Not at all	Not at all	Not at all	Not at all	Not at all	Not at all	Good	No, not limited at ALL	No, not limited at ALL	No	No	No	No	Not at all	Most of the time	Most of the time	None of the time	None of the time	No	133911632	ae5a8504-1782-436e-a27b-741abe3a9a22	#NULL!	372	2020-12-31	13	Not at all	Not at all	Not at all	Not at all	Not at all	Not at all	Not at all	Not at all	Not at all	good	No, not limited at ALL	No, not limited at ALL	No	No	No	No	Not at all
Shinyanga	Ushetu District Council	Ukune Health Center	Female	SHY/UKN/27	1-2 hours	Not at all	Not at all	Not at all	Not at all	Not at all	Not at all	Not at all	Not at all	Good	No, not limited at ALL	No, not limited at ALL	No	No	No	No	Not at all	Most of the time	Most of the time	None of the time	None of the time	No	142531112	4964a63d-0e35-494a-918b-bf702506bd06	#NULL!	655	2020-12-31	14	Not at all	Not at all	Not at all	Not at all	Not at all	Not at all	Not at all	Not at all	Not at all	good	No, not limited at ALL	No, not limited at ALL	No	No	No	No	Not at all
Iringa	Mufundi District Council	Malangali Health Center	Female	IRG/MLGL/49	Less than 1 hour	Not at all	Not at all	Not at all	Several days	Several days	Not at all	Not at all	Not at all	Good	No, not limited at ALL	Yes, Limited A Lot	No	Yes	No	No	Not at all	Most of the time	Most of the time	None of the time	None of the time	Yes	138917707	e9092aad-d7eb-46a2-aa42-371cdffa9c48	#NULL!	23	2020-12-31	12	Not at all	Not at all	Not at all	Several days	Several days	Not at all	Not at all	Not at all	Not at all	good	No, not limited at ALL	Yes, Limited A Lot	No	Yes	No	No	Not at all
Geita	Geita District Council	Katoro Health Centre	Female	GIT/KTR/32	1-2 hours	Not at all	Not at all	Not at all	Not at all	Not at all	Not at all	Not at all	Not at all	Excellent	No, not limited at ALL	No, not limited at ALL	No	No	No	No	A little bit	Most of the time	Most of the time	None of the time	None of the time	No	134002125	885cd99a-7d33-4fa1-b944-a76b576cf23c	#NULL!	385	2020-12-31	14	Not at all	Not at all	Not at all	Not at all	Not at all	Not at all	Not at all	Not at all	Not at all	Excellent	No, not limited at ALL	No, not limited at ALL	No	No	No	No	A little bit
Geita	Geita District Council	Katoro Health Centre	Female	GIT/KTR/31	Less than 1 hour	Not at all	Not at all	Several days	Not at all	Several days	Not at all	Not at all	Not at all	Very good	No, not limited at ALL	No, not limited at ALL	No	No	No	No	A little bit	Most of the time	Most of the time	A little of the time	None of the time	No	134002124	ff19ad03-73d2-4a78-bc3a-b4a70459f026	#NULL!	384	2020-12-31	13	Not at all	Not at all	Several days	Not at all	Several days	Not at all	Not at all	Not at all	Not at all	Very good	No, not limited at ALL	No, not limited at ALL	No	No	No	No	A little bit
Geita	Geita District Council	Katoro Health Centre	Female	GIT/KTR/64	Less than 1 hour	Several days	Not at all	Not at all	Not at all	Several days	Not at all	Not at all	Not at all	Very good	No, not limited at ALL	No, not limited at ALL	No	No	No	No	Not at all	Most of the time	Most of the time	None of the time	None of the time	No	141960084	bfa313f4-780f-46c7-ba2c-b6ccb3591809	#NULL!	638	2020-12-31	14	Several days	Not at all	Not at all	Not at all	Several days	Not at all	Not at all	Not at all	Not at all	Very good	No, not limited at ALL	No, not limited at ALL	No	No	No	No	Not at all
Kigoma	Uvinza District Council	Nguruka Health Center	Female	KGM/NRK/43	1-2 hours	Not at all	Not at all	Not at all	Not at all	Not at all	Not at all	Not at all	Not at all	Very good	No, not limited at ALL	No, not limited at ALL	No	No	No	No	Not at all	Most of the time	Most of the time	Most of the time	Most of the time	No	139571369	53db436f-a47d-409d-8530-331f8a46f8b5	#NULL!	571	2020-12-31	10	Not at all	Not at all	Not at all	Not at all	Not at all	Not at all	Not at all	Not at all	Not at all	Very good	No, not limited at ALL	No, not limited at ALL	No	No	No	No	Not at all
Dar es Salaam	Ilala Municipal Council	Amana Hospital - RRH	Male	DSM/AMN/30	1-2 hours	Not at all	Not at all	Not at all	Not at all	Not at all	Not at all	Not at all	Not at all	Very good	No, not limited at ALL	No, not limited at ALL	No	No	No	No	Not at all	Most of the time	Most of the time	None of the time	None of the time	No	135359411	4c9c22b6-e53a-4216-8c45-791528573e16	#NULL!	422	2020-12-31	12	Not at all	Not at all	Not at all	Not at all	Not at all	Not at all	Not at all	Not at all	Not at all	Very good	No, not limited at ALL	No, not limited at ALL	No	No	No	No	Not at all
Shinyanga	Kishapu District Council	Kishapu Health Center	Male	SHY/KSHP/11	Less than 1 hour	Not at all	Not at all	Several days	Not at all	Not at all	Not at all	Not at all	Not at all	Good	No, not limited at ALL	No, not limited at ALL	No	No	No	No	Not at all	A good bit of the time	Some of the time	None of the time	None of the time	No	129205529	a18df4be-80dd-49b5-b477-1fe73512b522	#NULL!	202	2020-12-31	12	Not at all	Not at all	Several days	Not at all	Not at all	Not at all	Not at all	Not at all	Not at all	good	No, not limited at ALL	No, not limited at ALL	No	No	No	No	Not at all
Mwanza	Sengerema District Council	Katunguru Health Center	Male	MWZ/KTGR/29	1-2 hours	Several days	Several days	Several days	Several days	Several days	Several days	Several days	Several days	Good	No, not limited at ALL	No, not limited at ALL	No	No	No	No	A little bit	A good bit of the time	A little of the time	A little of the time	A little of the time	No	127349354	bd04d8cc-dece-49b4-a842-8f0ef637a585	#NULL!	110	2020-12-31	11	Several days	Several days	Several days	Several days	Several days	Several days	Several days	Several days	Not at all	good	No, not limited at ALL	No, not limited at ALL	No	No	No	No	A little bit
Dar es Salaam	Ilala Municipal Council	Amana Hospital - RRH	Female	DSM/AMN/33	More than 2 hours	Not at all	Not at all	Not at all	Not at all	Not at all	Not at all	Not at all	Not at all	Good	No, not limited at ALL	No, not limited at ALL	No	No	No	No	Not at all	Most of the time	Most of the time	None of the time	None of the time	No	135359422	ef677303-b1a4-48bc-8e75-c38de3cf60f0	#NULL!	425	2020-12-31	14	Not at all	Not at all	Not at all	Not at all	Not at all	Not at all	Not at all	Not at all	Not at all	good	No, not limited at ALL	No, not limited at ALL	No	No	No	No	Not at all
Mwanza	Sengerema District Council	Katunguru Health Center	Female	MWZ/KTGR/10	1-2 hours	Several days	Several days	Several days	Several days	Several days	Several days	Not at all	Not at all	Good	No, not limited at ALL	No, not limited at ALL	No	No	No	No	A little bit	A good bit of the time	A good bit of the time	Some of the time	A little of the time	No	127349473	0876fa95-686f-4ebe-a3e4-d7c5069e1542	#NULL!	111	2020-12-31	13	Several days	Several days	Several days	Several days	Several days	Several days	Not at all	Not at all	Not at all	good	No, not limited at ALL	No, not limited at ALL	No	No	No	No	A little bit
Kigoma	Uvinza District Council	Nguruka Health Center	Female	KGM/NRK/21	Less than 1 hour	Not at all	Not at all	Not at all	Not at all	Not at all	Not at all	Not at all	Not at all	Very good	No, not limited at ALL	No, not limited at ALL	No	No	No	No	Not at all	Most of the time	Most of the time	Most of the time	Most of the time	No	133650394	83be6dbf-9878-4815-8393-e8599ce18bf0	#NULL!	359	2020-12-31	13	Not at all	Not at all	Not at all	Not at all	Not at all	Not at all	Not at all	Not at all	Not at all	Very good	No, not limited at ALL	No, not limited at ALL	No	No	No	No	Not at all
Dar es Salaam	Ilala Municipal Council	Mnazi Mmoja Hospital	Female	Dsm/mnz/57	1-2 hours	Not at all	Several days	Not at all	Not at all	Not at all	Not at all	Not at all	Not at all	Good	No, not limited at ALL	No, not limited at ALL	No	No	No	No	Not at all	Most of the time	Most of the time	None of the time	None of the time	Yes	144847622	d30fb4f1-3cf4-4066-8ffd-5ea3a742a525	#NULL!	712	2020-12-31	14	Not at all	Several days	Not at all	Not at all	Not at all	Not at all	Not at all	Not at all	Not at all	good	No, not limited at ALL	No, not limited at ALL	No	No	No	No	Not at all
Mwanza	Kwimba District Council	Nyambiti Health Center	Female	MWZ/NMT/42	Less than 1 hour	Not at all	Not at all	Not at all	Not at all	Not at all	Not at all	Not at all	Not at all	Good	No, not limited at ALL	No, not limited at ALL	No	No	No	No	Not at all	Most of the time	Most of the time	None of the time	None of the time	No	135937773	1715faea-ed43-457e-99b1-e36b92ef0ab5	#NULL!	465	2020-12-31	13	Not at all	Not at all	Not at all	Not at all	Not at all	Not at all	Not at all	Not at all	Not at all	good	No, not limited at ALL	No, not limited at ALL	No	No	No	No	Not at all
Dar es Salaam	Temeke Municipal Council	Temeke Hospital - RRH	Female	DSM/TMK/34	Less than 1 hour	Not at all	Not at all	Not at all	Not at all	Not at all	Not at all	Not at all	Not at all	Good	No, not limited at ALL	No, not limited at ALL	No	No	No	No	Not at all	All of the Time	All of the Time	None of the time	None of the time	No	130812091	2647fd98-a4e3-4454-b4f9-89bb62cc8d5d	#NULL!	31	2020-12-31	11	Not at all	Not at all	Not at all	Not at all	Not at all	Not at all	Not at all	Not at all	Not at all	good	No, not limited at ALL	No, not limited at ALL	No	No	No	No	Not at all
Dar es Salaam	Temeke Municipal Council	Temeke Hospital - RRH	Female	DSM/TMK/28	1-2 hours	Not at all	Not at all	Not at all	Not at all	Not at all	Not at all	Not at all	Not at all	Good	No, not limited at ALL	No, not limited at ALL	No	No	No	No	Not at all	All of the Time	All of the Time	Some of the time	Some of the time	No	130812070	f0669eef-36dc-477c-848d-dbfe049da1b1	#NULL!	34	2020-12-31	12	Not at all	Not at all	Not at all	Not at all	Not at all	Not at all	Not at all	Not at all	Not at all	good	No, not limited at ALL	No, not limited at ALL	No	No	No	No	Not at all
Morogoro	Ifakara Town Council	St. Francis Hospital - DDH	Female	MRG/IFKR/25	Less than 1 hour	Several days	Several days	Several days	Several days	Several days	Not at all	Several days	Not at all	Good	No, not limited at ALL	No, not limited at ALL	No	No	No	No	Not at all	Most of the time	Most of the time	Some of the time	None of the time	No	130798406	e1a5802d-1cb7-4a55-9226-370ac804536c	#NULL!	3	2020-12-31	13	Several days	Several days	Several days	Several days	Several days	Not at all	Several days	Not at all	Not at all	good	No, not limited at ALL	No, not limited at ALL	No	No	No	No	Not at all
Iringa	Iringa Municipal Council	Igumbilo Dispensary	Female	IRG/IML/14	1-2 hours	Not at all	Not at all	Not at all	Not at all	Not at all	Not at all	Not at all	Not at all	Good	No, not limited at ALL	No, not limited at ALL	No	No	No	No	Not at all	Most of the time	Most of the time	None of the time	None of the time	No	150216511	3f1d4b6a-7158-4e93-867b-5cb77731067c	#NULL!	853	2020-12-31	11	Not at all	Not at all	Not at all	Not at all	Not at all	Not at all	Not at all	Not at all	Not at all	good	No, not limited at ALL	No, not limited at ALL	No	No	No	No	Not at all
Iringa	Iringa Municipal Council	Igumbilo Dispensary	Female	IRG/IML/29	Less than 1 hour	Not at all	Not at all	Not at all	Not at all	Not at all	Not at all	Not at all	Not at all	Good	No, not limited at ALL	No, not limited at ALL	No	No	No	No	Not at all	Most of the time	Most of the time	None of the time	None of the time	No	137786678	3fc44c6c-b732-4409-a486-b2b750025792	#NULL!	522	2020-12-31	11	Not at all	Not at all	Not at all	Not at all	Not at all	Not at all	Not at all	Not at all	Not at all	good	No, not limited at ALL	No, not limited at ALL	No	No	No	No	Not at all
Dar es Salaam	Ilala Municipal Council	Infectious Disease Center Clinic	Female	DSM/IDC/22	1-2 hours	Not at all	Not at all	Not at all	Not at all	Not at all	Not at all	Nearly everyday	Not at all	Excellent	No, not limited at ALL	No, not limited at ALL	No	No	No	No	Not at all	Most of the time	Most of the time	None of the time	None of the time	No	130829065	4162e174-e278-48a6-a735-38a482ace3db	#NULL!	173	2020-12-31	11	Not at all	Not at all	Not at all	Not at all	Not at all	Not at all	Nearly everyday	Not at all	Not at all	Excellent	No, not limited at ALL	No, not limited at ALL	No	No	No	No	Not at all
Morogoro	Ifakara Town Council	St. Francis Hospital - DDH	Female	MRG/IFKR/09	Less than 1 hour	Several days	Not at all	Not at all	Several days	Not at all	Not at all	Not at all	Not at all	Good	No, not limited at ALL	No, not limited at ALL	No	No	No	No	Not at all	Most of the time	Most of the time	None of the time	None of the time	No	127590256	685e602c-efbd-45c9-873b-010dbfd3f6ae	#NULL!	113	2020-12-31	10	Several days	Not at all	Not at all	Several days	Not at all	Not at all	Not at all	Not at all	Not at all	good	No, not limited at ALL	No, not limited at ALL	No	No	No	No	Not at all
Tanga	Mkinga District Council	Maramba Health Center	Female	TNG/MRM/20	Less than 1 hour	Several days	Several days	Several days	Several days	Several days	Not at all	Several days	Not at all	Good	No, not limited at ALL	No, not limited at ALL	No	No	No	No	Not at all	Most of the time	Most of the time	None of the time	None of the time	No	129903026	dd2e2d74-8068-4d3f-9e4e-cd1253a5e9ae	#NULL!	371	2020-12-31	21	More than half the days	More than half the days	More than half the days	More than half the days	More than half the days	0	More than half the days	0	0	good	No, not limited at ALL	No, not limited at ALL	No	No	No	No	Not at all
Kilimanjaro	Same District Council	Ndungu Health Center	Male	KLM/NDG/15	1-2 hours	Nearly everyday	Not at all	Not at all	Not at all	Not at all	Not at all	Not at all	Not at all	Good	No, not limited at ALL	No, not limited at ALL	No	No	No	No	Not at all	Most of the time	Most of the time	None of the time	None of the time	No	130784770	d1b39e08-f14d-407f-8c1e-7175c2f55562	#NULL!	287	2020-12-31	11	Nearly everyday	Not at all	Not at all	Not at all	Not at all	Not at all	Not at all	Not at all	Not at all	good	No, not limited at ALL	No, not limited at ALL	No	No	No	No	Not at all
Kilimanjaro	Same District Council	Ndungu Health Center	Male	KLM/NDG/55	1-2 hours	Not at all	Not at all	Not at all	Not at all	Not at all	Not at all	Not at all	Not at all	Very good	No, not limited at ALL	No, not limited at ALL	No	No	No	No	Not at all	A little of the time	Most of the time	A little of the time	None of the time	No	150361684	5a507368-4472-4c82-8101-e5f3d0e3c8b2	#NULL!	866	2020-12-31	11	Not at all	Not at all	Not at all	Not at all	Not at all	Not at all	Not at all	Not at all	Not at all	Very good	No, not limited at ALL	No, not limited at ALL	No	No	No	No	Not at all
Kilimanjaro	Same District Council	Ndungu Health Center	Male	KLM/NDG/46	1-2 hours	Not at all	Not at all	Not at all	Not at all	Not at all	Not at all	Not at all	Not at all	Good	No, not limited at ALL	No, not limited at ALL	No	No	No	No	Not at all	A good bit of the time	Most of the time	None of the time	None of the time	No	150361649	4cbf147f-c628-4531-bdcc-3e8dbe9bd2f0	#NULL!	857	2020-12-31	13	Not at all	Not at all	Not at all	Not at all	Not at all	Not at all	Not at all	Not at all	Not at all	good	No, not limited at ALL	No, not limited at ALL	No	No	No	No	Not at all
Dar es Salaam	Ubungo Municipal Council	Sinza Hospital - District Hospital	Male	DSM/SNZ/40	Less than 1 hour	Not at all	More than half the days	Not at all	Not at all	Not at all	Not at all	Not at all	Not at all	Good	No, not limited at ALL	No, not limited at ALL	No	Yes	No	No	Not at all	Most of the time	None of the time	None of the time	None of the time	No	129779928	73f1eb91-8728-4537-a08d-9e2ff82092af	#NULL!	256	2020-12-31	13	Not at all	More than half the days	Not at all	Not at all	Not at all	Not at all	Not at all	Not at all	Not at all	good	No, not limited at ALL	No, not limited at ALL	No	Yes	No	No	Not at all
Dar es Salaam	Ilala Municipal Council	Amana Hospital - RRH	Male	DSM/AMN/19	1-2 hours	Not at all	Not at all	Not at all	Not at all	Not at all	Not at all	Not at all	Not at all	Good	No, not limited at ALL	No, not limited at ALL	No	No	No	No	Not at all	Most of the time	Most of the time	Most of the time	None of the time	No	129778957	73ec5561-aead-419d-933f-8db195f44c60	#NULL!	246	2020-12-31	10	Not at all	Not at all	Not at all	Not at all	Not at all	Not at all	Not at all	Not at all	Not at all	good	No, not limited at ALL	No, not limited at ALL	No	No	No	No	Not at all
Dar es Salaam	Ilala Municipal Council	Amana Hospital - RRH	Male	DSM/AMN/21	1-2 hours	Not at all	Not at all	Not at all	Not at all	Not at all	Not at all	Not at all	Not at all	Good	No, not limited at ALL	No, not limited at ALL	No	No	No	No	Not at all	Most of the time	Most of the time	Most of the time	Most of the time	No	129778960	7123d7fd-e734-45e3-bae2-b1932d6e28db	#NULL!	248	2020-12-31	14	Not at all	Not at all	Not at all	Not at all	Not at all	Not at all	Not at all	Not at all	Not at all	good	No, not limited at ALL	No, not limited at ALL	No	No	No	No	Not at all
Iringa	Iringa Municipal Council	Igumbilo Dispensary	Male	IRG/IML/13	1-2 hours	Not at all	Not at all	Not at all	Not at all	Not at all	Not at all	Not at all	Not at all	Good	No, not limited at ALL	No, not limited at ALL	No	No	No	No	Not at all	Most of the time	Most of the time	None of the time	None of the time	No	150216508	1a5eb4ed-2a61-422c-b29a-2c8ac5886413	#NULL!	852	2020-12-31	10	Not at all	Not at all	Not at all	Not at all	Not at all	Not at all	Not at all	Not at all	Not at all	good	No, not limited at ALL	No, not limited at ALL	No	No	No	No	Not at all
Dar es Salaam	Ubungo Municipal Council	Sinza Hospital - District Hospital	Female	DSM/SNZ/38	1-2 hours	Not at all	Not at all	Several days	Not at all	More than half the days	Not at all	Not at all	Not at all	Good	No, not limited at ALL	No, not limited at ALL	No	No	Yes	No	Not at all	A good bit of the time	A good bit of the time	None of the time	None of the time	No	129779926	3dc6340e-eb2f-4ce0-8251-edc87c004df6	#NULL!	254	2020-12-31	14	Not at all	Not at all	Several days	Not at all	More than half the days	Not at all	Not at all	Not at all	Not at all	good	No, not limited at ALL	No, not limited at ALL	No	No	Yes	No	Not at all
Mtwara	Masai Town Council	Mkomaindo Hospital	Female	MTR/MNDO/17	Less than 1 hour	Not at all	Not at all	Not at all	Not at all	Not at all	Not at all	Not at all	Not at all	Good	No, not limited at ALL	No, not limited at ALL	No	No	No	No	Not at all	Most of the time	A good bit of the time	None of the time	None of the time	No	131196514	c41d9391-9df7-4c5a-b60b-a9e237665172	#NULL!	304	2020-12-31	14	Not at all	Not at all	Not at all	Not at all	Not at all	Not at all	Not at all	Not at all	Not at all	good	No, not limited at ALL	No, not limited at ALL	No	No	No	No	Not at all
Dar es Salaam	Ilala Municipal Council	Mnazi Mmoja Hospital	Female	DSM/mnz/16	Less than 1 hour	Not at all	Not at all	Several days	Not at all	Not at all	Not at all	Not at all	Not at all	Good	No, not limited at ALL	No, not limited at ALL	No	No	No	No	Not at all	Most of the time	Most of the time	Most of the time	Most of the time	No	130783336	00a81d8b-e333-4935-b271-acec10b5e6ca	#NULL!	274	2020-12-31	12	Not at all	Not at all	Several days	Not at all	Not at all	Not at all	Not at all	Not at all	Not at all	good	No, not limited at ALL	No, not limited at ALL	No	No	No	No	Not at all
Mtwara	Masai Town Council	Mkomaindo Hospital	Female	MTR/MNDO/49	Less than 1 hour	Not at all	Not at all	Not at all	Not at all	Not at all	Not at all	Not at all	Not at all	Excellent	No, not limited at ALL	No, not limited at ALL	No	No	No	No	Not at all	Most of the time	Most of the time	None of the time	None of the time	No	147352981	b4f1ef66-9ecf-4ae3-bdc0-fe6f22a65e85	#NULL!	812	2020-12-31	11	Not at all	Not at all	Not at all	Not at all	Not at all	Not at all	Not at all	Not at all	Not at all	Excellent	No, not limited at ALL	No, not limited at ALL	No	No	No	No	Not at all
Dar es Salaam	Ilala Municipal Council	Mnazi Mmoja Hospital	Female	DSM/mnz/23	Less than 1 hour	Not at all	Not at all	Not at all	Not at all	Not at all	Not at all	Not at all	Not at all	Good	No, not limited at ALL	No, not limited at ALL	No	No	No	No	Not at all	Most of the time	Most of the time	Most of the time	Most of the time	Yes	130783458	9849a30d-d688-4624-bcfc-22de30e9ad83	#NULL!	282	2020-12-31	13	Not at all	Not at all	Not at all	Not at all	Not at all	Not at all	Not at all	Not at all	Not at all	good	No, not limited at ALL	No, not limited at ALL	No	No	No	No	Not at all
Mtwara	Masai Town Council	Mkomaindo Hospital	Male	MTR/MNDO/55	Less than 1 hour	Not at all	Not at all	Not at all	Not at all	Not at all	Not at all	Not at all	Not at all	Very good	No, not limited at ALL	No, not limited at ALL	No	No	No	No	Extremely	Most of the time	Most of the time	None of the time	None of the time	No	147353061	6b54e016-6dcb-4871-aa21-136331da86de	#NULL!	818	2020-12-31	13	Not at all	Not at all	Not at all	Not at all	Not at all	Not at all	Not at all	Not at all	Not at all	Very good	No, not limited at ALL	No, not limited at ALL	No	No	No	No	Extremely
Kagera	Bukoba District Council	Kagera Regional Hospital	Male	KGR/KGR/24	Less than 1 hour	Not at all	Not at all	Not at all	Not at all	Not at all	Not at all	Not at all	Not at all	Good	No, not limited at ALL	No, not limited at ALL	No	No	No	No	Not at all	None of the time	None of the time	None of the time	None of the time	No	129470017	81f1891f-20c0-47f9-8f69-fb1cd1d5a88a	#NULL!	228	2020-12-31	14	Not at all	Not at all	Not at all	Not at all	Not at all	Not at all	Not at all	Not at all	Not at all	good	No, not limited at ALL	No, not limited at ALL	No	No	No	No	Not at all
Dar es Salaam	Ilala Municipal Council	Infectious Disease Center Clinic	Male	DSM/IDC/44	Less than 1 hour	Not at all	Not at all	Not at all	Not at all	Not at all	Not at all	Not at all	Not at all	Very good	No, not limited at ALL	No, not limited at ALL	No	No	No	No	Not at all	Most of the time	Most of the time	None of the time	None of the time	No	136943506	a7255cd7-1a92-472a-b1dc-3650782f95a5	#NULL!	496	2020-12-31	14	Not at all	Not at all	Not at all	Not at all	Not at all	Not at all	Not at all	Not at all	Not at all	Very good	No, not limited at ALL	No, not limited at ALL	No	No	No	No	Not at all
Dar es Salaam	Ilala Municipal Council	Amana Hospital - RRH	Male	DSM/AMN/18	Less than 1 hour	Not at all	Not at all	Not at all	Not at all	Not at all	Not at all	Not at all	Not at all	Good	No, not limited at ALL	No, not limited at ALL	No	No	No	No	Not at all	Most of the time	Most of the time	None of the time	None of the time	No	129265550	8513e1e9-4c3c-48bb-8ed9-d98d3febdad7	#NULL!	211	2020-12-31	11	Not at all	Not at all	Not at all	Not at all	Not at all	Not at all	Not at all	Not at all	Not at all	good	No, not limited at ALL	No, not limited at ALL	No	No	No	No	Not at all
Dar es Salaam	Ilala Municipal Council	Infectious Disease Center Clinic	Male	DSM/IDC/16	Less than 1 hour	Not at all	Not at all	Not at all	Not at all	Not at all	Not at all	Several days	Not at all	Good	No, not limited at ALL	No, not limited at ALL	No	No	No	No	Not at all	Most of the time	Most of the time	A little of the time	None of the time	No	130802468	764dd230-e1cb-4409-b926-4db4fdc38201	#NULL!	6	2020-12-31	13	Not at all	Not at all	Not at all	Not at all	Not at all	Not at all	Several days	Not at all	Not at all	good	No, not limited at ALL	No, not limited at ALL	No	No	No	No	Not at all
Dar es Salaam	Ilala Municipal Council	Amana Hospital - RRH	Male	DSM/AMN/14	1-2 hours	Not at all	Not at all	Not at all	Not at all	Not at all	Not at all	Not at all	Not at all	Good	No, not limited at ALL	No, not limited at ALL	No	No	No	No	Not at all	Most of the time	Most of the time	Most of the time	None of the time	No	129265541	7a97a043-a9b1-4af8-b27c-27adcd4f91fe	#NULL!	207	2020-12-31	11	Not at all	Not at all	Not at all	Not at all	Not at all	Not at all	Not at all	Not at all	Not at all	good	No, not limited at ALL	No, not limited at ALL	No	No	No	No	Not at all
Tabora	Uyui District Council	Goweko Dispensary	Male	TBR/GWK/24	1-2 hours	Not at all	Not at all	Not at all	Not at all	Not at all	Not at all	Not at all	Not at all	Very good	No, not limited at ALL	Yes, Limited A Little	No	No	Yes	Yes	Moderately	Most of the time	A good bit of the time	None of the time	None of the time	Yes	129323664	5f2aa8ad-c24a-428e-a752-e503680c0314	#NULL!	199	2020-12-31	14	Not at all	Not at all	Not at all	Not at all	Not at all	Not at all	Not at all	Not at all	Not at all	Very good	No, not limited at ALL	Yes, Limited A Little	No	No	Yes	Yes	Moderately
Morogoro	Ifakara Town Council	St. Francis Hospital - DDH	Female	MRG/IFKR/17	Less than 1 hour	Not at all	Not at all	Not at all	Not at all	Not at all	Not at all	Several days	Not at all	Good	No, not limited at ALL	No, not limited at ALL	No	No	No	No	Not at all	Most of the time	Most of the time	None of the time	None of the time	No	129340665	21fac5ee-b92e-4857-b0b4-9634adff183d	#NULL!	223	2020-12-31	11	Not at all	Not at all	Not at all	Not at all	Not at all	Not at all	Several days	Not at all	Not at all	good	No, not limited at ALL	No, not limited at ALL	No	No	No	No	Not at all
Dar es Salaam	Ilala Municipal Council	Infectious Disease Center Clinic	Female	DSM/IDC/17	Less than 1 hour	Not at all	Not at all	Not at all	Not at all	Not at all	Not at all	Not at all	Not at all	Good	No, not limited at ALL	No, not limited at ALL	No	No	No	No	Not at all	Most of the time	Most of the time	None of the time	None of the time	No	130802480	a9c7a842-9023-4c92-9af7-e91b60bcd7b7	#NULL!	5	2020-12-31	14	Not at all	Not at all	Not at all	Not at all	Not at all	Not at all	Not at all	Not at all	Not at all	good	No, not limited at ALL	No, not limited at ALL	No	No	No	No	Not at all
Dar es Salaam	Ilala Municipal Council	Infectious Disease Center Clinic	Female	DSM/IDC/11	Less than 1 hour	Not at all	Not at all	Not at all	Not at all	Not at all	Not at all	Not at all	Not at all	Good	No, not limited at ALL	No, not limited at ALL	No	No	No	No	Not at all	All of the Time	All of the Time	None of the time	None of the time	No	130802417	bd3a2bce-6a88-40c5-a6a7-961cd8fcbe63	#NULL!	9	2020-12-31	14	Not at all	Not at all	Not at all	Not at all	Not at all	Not at all	Not at all	Not at all	Not at all	good	No, not limited at ALL	No, not limited at ALL	No	No	No	No	Not at all
Dar es Salaam	Ilala Municipal Council	Mnazi Mmoja Hospital	Male	DSM/mnz/12	Less than 1 hour	Not at all	Not at all	Not at all	Not at all	Not at all	Not at all	Not at all	Not at all	Good	No, not limited at ALL	No, not limited at ALL	No	No	No	No	Moderately	Most of the time	Most of the time	Most of the time	Most of the time	No	130783423	66c5da6c-6927-4883-ad2c-5704e349cbf9	#NULL!	281	2020-12-31	13	Not at all	Not at all	Not at all	Not at all	Not at all	Not at all	Not at all	Not at all	Not at all	good	No, not limited at ALL	No, not limited at ALL	No	No	No	No	Moderately
Mwanza	Kwimba District Council	Nyambiti Health Center	Female	MWZ/NMT/06	1-2 hours	Not at all	Not at all	Not at all	Not at all	Not at all	Not at all	Not at all	Not at all	Good	No, not limited at ALL	No, not limited at ALL	No	No	No	Yes	Not at all	Most of the time	Most of the time	A little of the time	None of the time	No	129249760	148968e2-fbac-45cb-b873-c956c5f0828c	#NULL!	326	2020-12-31	22	0	0	0	0	0	0	0	0	0	good	No, not limited at ALL	No, not limited at ALL	No	No	No	Yes	Not at all
Mtwara	Masai Town Council	Mkomaindo Hospital	Male	MTR/MNDO/54	Less than 1 hour	Not at all	Not at all	Not at all	Not at all	Not at all	Not at all	Not at all	Not at all	Very good	No, not limited at ALL	No, not limited at ALL	No	No	No	No	Not at all	Most of the time	Most of the time	None of the time	None of the time	No	147353050	e3cfc03d-4fc3-42ee-80a1-a893a82d8b05	#NULL!	817	2020-12-31	14	Not at all	Not at all	Not at all	Not at all	Not at all	Not at all	Not at all	Not at all	Not at all	Very good	No, not limited at ALL	No, not limited at ALL	No	No	No	No	Not at all
Shinyanga	Ushetu District Council	Ukune Health Center	Female	SHY/UKN/18	1-2 hours	Not at all	Not at all	Not at all	Not at all	Not at all	Not at all	Not at all	Not at all	Good	No, not limited at ALL	No, not limited at ALL	No	No	No	No	Not at all	Most of the time	Most of the time	None of the time	None of the time	No	141119115	045635b2-eec5-401a-b24a-6e47aaaa5cc4	#NULL!	612	2020-12-31	14	Not at all	Not at all	Not at all	Not at all	Not at all	Not at all	Not at all	Not at all	Not at all	good	No, not limited at ALL	No, not limited at ALL	No	No	No	No	Not at all
Dar es Salaam	Ubungo Municipal Council	Sinza Hospital - District Hospital	Male	DSM/SNZ/25	1-2 hours	Several days	Several days	Several days	Not at all	Not at all	Several days	Not at all	Not at all	Good	No, not limited at ALL	No, not limited at ALL	No	No	No	No	Not at all	None of the time	A little of the time	A little of the time	None of the time	No	128262683	3581c881-cc32-42f2-9b80-2adfc8cfa7b1	#NULL!	163	2020-12-31	12	Several days	Several days	Several days	Not at all	Not at all	Several days	Not at all	Not at all	Not at all	good	No, not limited at ALL	No, not limited at ALL	No	No	No	No	Not at all
Dar es Salaam	Ubungo Municipal Council	Sinza Hospital - District Hospital	Male	DSM/SNZ/24	Less than 1 hour	Not at all	Not at all	Not at all	Not at all	Not at all	Not at all	Not at all	Not at all	Good	No, not limited at ALL	No, not limited at ALL	No	No	No	No	Not at all	None of the time	Most of the time	Most of the time	None of the time	No	128262678	359f55ea-d237-4462-a13a-7a02e34dbddf	#NULL!	162	2020-12-31	11	Not at all	Not at all	Not at all	Not at all	Not at all	Not at all	Not at all	Not at all	Not at all	good	No, not limited at ALL	No, not limited at ALL	No	No	No	No	Not at all
Dar es Salaam	Ubungo Municipal Council	Sinza Hospital - District Hospital	Female	DSM/SNZ/16	1-2 hours	Not at all	Not at all	Not at all	Not at all	Not at all	Not at all	Not at all	Not at all	Excellent	No, not limited at ALL	No, not limited at ALL	No	No	No	No	Not at all	A little of the time	Most of the time	None of the time	None of the time	No	128262640	c5a711fd-201e-4ad2-b0d4-fa6d8ffcfd58	#NULL!	154	2020-12-31	12	Not at all	Not at all	Not at all	Not at all	Not at all	Not at all	Not at all	Not at all	Not at all	Excellent	No, not limited at ALL	No, not limited at ALL	No	No	No	No	Not at all
Dar es Salaam	Ubungo Municipal Council	Sinza Hospital - District Hospital	Male	DSM/SNZ/17	Less than 1 hour	Not at all	Not at all	Not at all	Not at all	Not at all	Not at all	Not at all	Not at all	Very good	No, not limited at ALL	No, not limited at ALL	No	No	No	No	Moderately	Most of the time	Most of the time	Most of the time	Most of the time	No	128262645	4fa5e680-b9a3-4b0a-acd6-935975817edf	#NULL!	155	2020-12-31	12	Not at all	Not at all	Not at all	Not at all	Not at all	Not at all	Not at all	Not at all	Not at all	Very good	No, not limited at ALL	No, not limited at ALL	No	No	No	No	Moderately
Dar es Salaam	Ubungo Municipal Council	Sinza Hospital - District Hospital	Male	DSM/SNZ/20	Less than 1 hour	Not at all	Not at all	Not at all	Not at all	Not at all	Not at all	Not at all	Not at all	Good	No, not limited at ALL	No, not limited at ALL	No	No	No	No	Not at all	Some of the time	Most of the time	Most of the time	Most of the time	No	128262660	4fff5f3a-be21-4ef9-a534-035983096394	#NULL!	158	2020-12-31	14	Not at all	Not at all	Not at all	Not at all	Not at all	Not at all	Not at all	Not at all	Not at all	good	No, not limited at ALL	No, not limited at ALL	No	No	No	No	Not at all
Dar es Salaam	Ubungo Municipal Council	Temeke Hospital - RRH	Female	DSM/SNZ/27	1-2 hours	Not at all	Not at all	Not at all	Not at all	Not at all	Not at all	Not at all	Not at all	Good	No, not limited at ALL	No, not limited at ALL	No	No	No	No	Not at all	None of the time	Most of the time	A little of the time	None of the time	No	128262691	e0f4e9a9-e37f-4c89-912c-e3a01e78c643	#NULL!	165	2020-12-31	13	Not at all	Not at all	Not at all	Not at all	Not at all	Not at all	Not at all	Not at all	Not at all	good	No, not limited at ALL	No, not limited at ALL	No	No	No	No	Not at all
Tanga	Mkinga District Council	Maramba Health Center	Female	TNG/MRM/16	Less than 1 hour	Several days	Not at all	Not at all	Several days	Several days	Not at all	Several days	Not at all	Good	No, not limited at ALL	No, not limited at ALL	No	No	No	No	Not at all	Most of the time	Most of the time	None of the time	None of the time	No	127726676	ba4171fc-9b24-4d1d-b5ce-35eaf99c9b39	#NULL!	122	2020-12-31	12	Several days	Not at all	Not at all	Several days	Several days	Not at all	Several days	Not at all	Not at all	good	No, not limited at ALL	No, not limited at ALL	No	No	No	No	Not at all
Dar es Salaam	Ilala Municipal Council	Amana Hospital - RRH	Female	DSM/AMN/51	Less than 1 hour	Not at all	Not at all	Not at all	Not at all	Not at all	Not at all	Not at all	Not at all	Good	No, not limited at ALL	No, not limited at ALL	No	No	No	No	Not at all	All of the Time	All of the Time	None of the time	None of the time	No	144560580	7acb6757-fc9d-4728-bbb5-a4d922cdb946	#NULL!	698	2020-12-31	10	Not at all	Not at all	Not at all	Not at all	Not at all	Not at all	Not at all	Not at all	Not at all	good	No, not limited at ALL	No, not limited at ALL	No	No	No	No	Not at all
Mbeya	Kyela District Council	Njisi Dispensary	Female	MB/NJS/49	Less than 1 hour	Not at all	Not at all	Not at all	Not at all	Not at all	Not at all	Not at all	Not at all	Good	No, not limited at ALL	No, not limited at ALL	No	No	No	No	Not at all	A good bit of the time	A good bit of the time	None of the time	None of the time	No	143310110	62fe66c0-745d-43e6-9ac8-da297fbb6265	#NULL!	667	2020-12-31	10	Not at all	Not at all	Not at all	Not at all	Not at all	Not at all	Not at all	Not at all	Not at all	good	No, not limited at ALL	No, not limited at ALL	No	No	No	No	Not at all
Kagera	Bukoba Municipal Council	Kagera Regional Hospital	Female	KGR/KGR/40	Less than 1 hour	Not at all	Not at all	Not at all	Not at all	Not at all	Not at all	Not at all	Not at all	Good	No, not limited at ALL	No, not limited at ALL	No	No	No	No	Not at all	Most of the time	Most of the time	None of the time	None of the time	No	135390238	7e463b58-c6ce-4312-9ee6-442d870cf688	#NULL!	433	2020-12-31	14	Not at all	Not at all	Not at all	Not at all	Not at all	Not at all	Not at all	Not at all	Not at all	good	No, not limited at ALL	No, not limited at ALL	No	No	No	No	Not at all
Dar es Salaam	Ubungo Municipal Council	Sinza Hospital - District Hospital	Male	DSM/SNZ/13	Less than 1 hour	Not at all	Not at all	Not at all	Not at all	Not at all	Not at all	Not at all	Not at all	Excellent	No, not limited at ALL	No, not limited at ALL	No	No	No	No	Not at all	Most of the time	Most of the time	Most of the time	Most of the time	No	128262630	5774e8b0-5459-44f6-ac4e-8d45d5a4d852	#NULL!	151	2020-12-31	11	Not at all	Not at all	Not at all	Not at all	Not at all	Not at all	Not at all	Not at all	Not at all	Excellent	No, not limited at ALL	No, not limited at ALL	No	No	No	No	Not at all
Mbeya	Kyela District Council	Njisi Dispensary	Male	MB/NJS/20	Less than 1 hour	Not at all	Not at all	Not at all	Not at all	Not at all	Not at all	Not at all	Not at all	Good	No, not limited at ALL	No, not limited at ALL	No	No	No	No	Not at all	Most of the time	Most of the time	None of the time	None of the time	No	143310254	2416fe08-9bd8-4177-ad1b-4f4889dddbe3	#NULL!	1048	2020-12-31	16	0	0	0	0	0	0	0	0	0	good	No, not limited at ALL	No, not limited at ALL	No	No	No	No	Not at all
Tanga	Mkinga District Council	Maramba Health Center	Male	TNG/MRM/17	Less than 1 hour	Not at all	Not at all	Not at all	Not at all	Not at all	Not at all	Not at all	Not at all	Good	No, not limited at ALL	No, not limited at ALL	No	No	No	No	Not at all	Most of the time	Most of the time	None of the time	None of the time	No	127726678	280f618c-e67b-4281-9ac5-1d648cc7e0da	#NULL!	121	2020-12-31	14	Not at all	Not at all	Not at all	Not at all	Not at all	Not at all	Not at all	Not at all	Not at all	good	No, not limited at ALL	No, not limited at ALL	No	No	No	No	Not at all
Kagera	Bukoba Municipal Council	Kagera Regional Hospital	Male	KGR/KGR/35	Less than 1 hour	Not at all	Not at all	Not at all	Not at all	Not at all	Not at all	Not at all	Not at all	Good	No, not limited at ALL	No, not limited at ALL	No	No	No	No	Not at all	Most of the time	Most of the time	None of the time	None of the time	No	135390211	67b6f3e2-a7f3-4754-a258-ec6836feac66	#NULL!	429	2020-12-31	11	Not at all	Not at all	Not at all	Not at all	Not at all	Not at all	Not at all	Not at all	Not at all	good	No, not limited at ALL	No, not limited at ALL	No	No	No	No	Not at all
Dar es Salaam	Ilala Municipal Council	Infectious Disease Center Clinic	Female	DSM/IDC/13	Less than 1 hour	Not at all	Not at all	Not at all	Not at all	Not at all	Not at all	Not at all	Not at all	Fair	Yes, Limited A Lot	Yes, Limited A Lot	No	No	Yes	Yes	Not at all	Most of the time	Most of the time	None of the time	None of the time	No	130802437	1e05627c-a4c8-4828-91d9-801524113f9b	#NULL!	292	2020-12-31	14	Not at all	Not at all	Not at all	Not at all	Not at all	Not at all	Not at all	Not at all	Not at all	Fair	Yes, Limited A Lot	Yes, Limited A Lot	No	No	Yes	Yes	Not at all
Morogoro	Ifakara Town Council	St. Francis Hospital - DDH	Female	MRG/IFKR/13	Less than 1 hour	Not at all	Not at all	More than half the days	Several days	Not at all	Not at all	Nearly everyday	Not at all	Good	No, not limited at ALL	No, not limited at ALL	No	No	Yes	Yes	Not at all	Most of the time	Most of the time	None of the time	None of the time	No	145473232	04064d1b-0dc3-4f1b-939b-6f914dcaefbd	#NULL!	733	2020-12-31	14	Not at all	Not at all	More than half the days	Several days	Not at all	Not at all	Nearly everyday	Not at all	Not at all	good	No, not limited at ALL	No, not limited at ALL	No	No	Yes	Yes	Not at all
Morogoro	Malinyi District Council	Itete Dispensary	Female	MRG/ITT/38	1-2 hours	Not at all	Not at all	Not at all	Not at all	Not at all	Not at all	Not at all	Not at all	Good	No, not limited at ALL	No, not limited at ALL	No	No	No	No	Not at all	All of the Time	All of the Time	All of the Time	None of the time	No	141554747	581cf062-f5b3-49cb-ae1a-52e5471285a8	#NULL!	984	2020-12-31	21	0	0	0	0	0	0	0	0	0	good	No, not limited at ALL	No, not limited at ALL	No	No	No	No	Not at all
Dar es Salaam	Ilala Municipal Council	Amana Hospital - RRH	Male	DSM/AMN/12	1-2 hours	Not at all	Several days	Not at all	Not at all	Not at all	Not at all	Not at all	Not at all	Good	No, not limited at ALL	No, not limited at ALL	No	No	No	No	Not at all	Most of the time	Most of the time	Most of the time	Most of the time	No	127309233	2c3355ea-3561-40ad-b514-6bb4336435ff	#NULL!	97	2020-12-31	11	Not at all	Several days	Not at all	Not at all	Not at all	Not at all	Not at all	Not at all	Several days	good	No, not limited at ALL	No, not limited at ALL	No	No	No	No	Not at all
Dar es Salaam	Ilala Municipal Council	Infectious Disease Center Clinic	Female	DSM/IDC/02	Less than 1 hour	Not at all	Not at all	Not at all	Several days	Several days	Not at all	Several days	Not at all	Good	No, not limited at ALL	Yes, Limited A Little	No	No	No	No	Moderately	Most of the time	Most of the time	A little of the time	None of the time	No	130802317	7ff4f0e2-9c05-485a-8aa1-6b81dc7e0820	#NULL!	16	2020-12-31	11	Not at all	Not at all	Not at all	Several days	Several days	Not at all	Several days	Not at all	Not at all	good	No, not limited at ALL	Yes, Limited A Little	No	No	No	No	Moderately
Dar es Salaam	Ilala Municipal Council	Infectious Disease Center Clinic	Female	DSM/IDC/09	Less than 1 hour	Not at all	Not at all	Not at all	Not at all	Not at all	Not at all	Not at all	Not at all	Good	No, not limited at ALL	No, not limited at ALL	No	No	No	No	Moderately	A good bit of the time	A good bit of the time	A little of the time	A little of the time	No	130802392	a1d918f0-e913-4eaa-a4ef-05f660a141b6	#NULL!	11	2020-12-31	14	Not at all	Not at all	Not at all	Not at all	Not at all	Not at all	Not at all	Not at all	Not at all	good	No, not limited at ALL	No, not limited at ALL	No	No	No	No	Moderately
Mbeya	Mbarali District Council	Mapogoro Dispensary	Male	MB/MPGR/15	Less than 1 hour	Not at all	Not at all	Not at all	Not at all	Not at all	Not at all	Not at all	Not at all	Good	No, not limited at ALL	No, not limited at ALL	No	No	No	No	Not at all	All of the Time	All of the Time	None of the time	None of the time	No	130472364	bccc46c6-fba2-4d35-8d12-1e25a87a0432	#NULL!	394	2020-12-31	18	0	0	0	0	0	0	0	0	0	good	No, not limited at ALL	No, not limited at ALL	No	No	No	No	Not at all
Dar es Salaam	Ilala Municipal Council	Infectious Disease Center Clinic	Male	DSM/IDC/10	Less than 1 hour	Not at all	Not at all	Not at all	Not at all	Not at all	Not at all	Several days	Not at all	Good	No, not limited at ALL	No, not limited at ALL	No	No	No	No	Not at all	Most of the time	Most of the time	A little of the time	A little of the time	No	130802404	9d6c4bdc-eee9-494c-87b5-5960702bb179	#NULL!	10	2020-12-31	12	Not at all	Not at all	Not at all	Not at all	Not at all	Not at all	Several days	Not at all	Not at all	good	No, not limited at ALL	No, not limited at ALL	No	No	No	No	Not at all
Shinyanga	Ushetu District Council	Ukune Health Center	Female	SHY/UKN/07	More than 2 hours	Not at all	Not at all	Not at all	Not at all	Not at all	Not at all	Not at all	Not at all	Very good	No, not limited at ALL	No, not limited at ALL	No	No	No	No	Not at all	All of the Time	All of the Time	None of the time	None of the time	No	140850358	a7a7b7b8-8538-4ecd-8ff1-a54cf141ee93	#NULL!	962	2020-12-31	24	0	0	0	0	0	0	0	0	0	Very good	No, not limited at ALL	No, not limited at ALL	No	No	No	No	Not at all
Pwani	Mkuranga District Council	St. Francis Xavier Dispensary	Male	PW/SFX/09	More than 2 hours	Not at all	Not at all	Not at all	Not at all	Not at all	Not at all	Not at all	Not at all	Good	No, not limited at ALL	No, not limited at ALL	No	No	No	No	Not at all	None of the time	None of the time	None of the time	None of the time	No	129278271	823aa850-ab53-402b-823f-ecb4df66f216	#NULL!	218	2020-12-31	12	Not at all	Not at all	Not at all	Not at all	Not at all	Not at all	Not at all	Not at all	Not at all	good	No, not limited at ALL	No, not limited at ALL	No	No	No	No	Not at all
Pwani	Mkuranga District Council	St. Francis Xavier Dispensary	Male	PW/SFX/08	Less than 1 hour	Not at all	Not at all	Not at all	Not at all	Not at all	Not at all	Not at all	Not at all	Good	No, not limited at ALL	No, not limited at ALL	No	No	No	No	Not at all	None of the time	None of the time	None of the time	None of the time	No	129278264	8bf4dd07-0aa4-4377-afc2-05bc18e76609	#NULL!	217	2020-12-31	11	Not at all	Not at all	Not at all	Not at all	Not at all	Not at all	Not at all	Not at all	Not at all	good	No, not limited at ALL	No, not limited at ALL	No	No	No	No	Not at all
Mbeya	Mbeya District Council	Inyala Health Center	Female	MB/IYL/01	Less than 1 hour	Not at all	Not at all	Several days	Several days	Not at all	Not at all	Not at all	Not at all	Good	No, not limited at ALL	No, not limited at ALL	No	No	No	No	Not at all	All of the Time	All of the Time	None of the time	None of the time	No	126819781	583f8aa1-6b06-47ce-bc36-b38b0cc1f265	#NULL!	119	2020-12-31	21	0	0	More than half the days	More than half the days	0	0	0	0	0	good	No, not limited at ALL	No, not limited at ALL	No	No	No	No	Not at all
Geita	Geita District Council	Katoro Health Centre	Female	GIT/KTR/04	Less than 1 hour	Several days	Several days	Not at all	Not at all	Not at all	Not at all	Not at all	Not at all	Very good	No, not limited at ALL	No, not limited at ALL	No	No	No	No	Not at all	A good bit of the time	A good bit of the time	A little of the time	None of the time	No	127017272	b6c4b06d-c41f-42a6-bbc4-ab7dc0cb0fd4	#NULL!	87	2020-12-31	13	Several days	Several days	Not at all	Not at all	Not at all	Not at all	Not at all	Not at all	Not at all	Very good	No, not limited at ALL	No, not limited at ALL	No	No	No	No	Not at all
Mbeya	Mbeya District Council	Inyala Health Center	Male	MB/IYL/37	Less than 1 hour	Several days	Several days	Several days	Not at all	Not at all	Not at all	Not at all	Not at all	Good	No, not limited at ALL	No, not limited at ALL	No	No	No	No	Not at all	A good bit of the time	A good bit of the time	A little of the time	None of the time	No	140067957	0373d2c1-c324-4a55-a362-a5e5273aeeb3	#NULL!	582	2020-12-31	11	Several days	Several days	Several days	Not at all	Not at all	Not at all	Not at all	Not at all	Not at all	good	No, not limited at ALL	No, not limited at ALL	No	No	No	No	Not at all
Mwanza	Kwimba District Council	Nyambiti Health Center	Female	MWZ/NMT/07	Less than 1 hour	Not at all	Not at all	Not at all	Not at all	Not at all	Not at all	Not at all	Not at all	Good	No, not limited at ALL	No, not limited at ALL	No	No	No	No	Not at all	Most of the time	Most of the time	None of the time	None of the time	No	129249769	79069b32-673c-46b1-833d-0924794063e0	#NULL!	206	2020-12-31	11	Not at all	Not at all	Not at all	Not at all	Not at all	Not at all	Not at all	Not at all	Not at all	good	No, not limited at ALL	No, not limited at ALL	No	No	No	No	Not at all
Mwanza	Kwimba District Council	Nyambiti Health Center	Male	MWZ/NMT/01	1-2 hours	Not at all	Not at all	Not at all	Not at all	Not at all	Not at all	Not at all	Not at all	Good	No, not limited at ALL	No, not limited at ALL	No	No	No	No	Not at all	All of the Time	All of the Time	None of the time	None of the time	No	129015063	f8e05c1c-11e2-4ed3-a84b-e8acda54547e	#NULL!	197	2020-12-31	13	Not at all	Not at all	Not at all	Not at all	Not at all	Not at all	Not at all	Not at all	Not at all	good	No, not limited at ALL	No, not limited at ALL	No	No	No	No	Not at all
Tanga	Mkinga District Council	Maramba Health Center	Female	TNG/MRM/08	Less than 1 hour	Not at all	Not at all	Not at all	Not at all	Not at all	Not at all	Not at all	Not at all	Good	No, not limited at ALL	No, not limited at ALL	No	No	No	No	Not at all	All of the Time	All of the Time	None of the time	None of the time	No	126115017	8d828601-76db-43c8-8d0e-f05e1cedc524	#NULL!	70	2020-12-31	14	Not at all	Not at all	Not at all	Not at all	Not at all	Not at all	Not at all	Not at all	Not at all	good	No, not limited at ALL	No, not limited at ALL	No	No	No	No	Not at all
Mwanza	Kwimba District Council	Nyambiti Health Center	Female	MWZ/NMT/03	1-2 hours	Several days	Not at all	Not at all	Not at all	Not at all	Not at all	Not at all	Not at all	Good	No, not limited at ALL	No, not limited at ALL	No	No	No	No	Moderately	All of the Time	All of the Time	None of the time	None of the time	No	129249733	b6ce73cb-aaa1-4364-aeaa-d8906a864540	#NULL!	204	2020-12-31	13	Several days	Not at all	Not at all	Not at all	Not at all	Not at all	Not at all	Not at all	Not at all	good	No, not limited at ALL	No, not limited at ALL	No	No	No	No	Moderately
Mbeya	Mbeya District Council	Inyala Health Center	Female	MB/IYL/36	Less than 1 hour	Several days	Several days	Several days	Several days	Not at all	Not at all	Not at all	Nearly everyday	Good	No, not limited at ALL	No, not limited at ALL	No	No	No	No	Not at all	A little of the time	A little of the time	A little of the time	A little of the time	No	140067950	48b1ed06-298e-4930-bf11-9e59e5d91a45	#NULL!	581	2020-12-31	12	Several days	Several days	Several days	Several days	Not at all	Not at all	Not at all	Nearly everyday	Not at all	good	No, not limited at ALL	No, not limited at ALL	No	No	No	No	Not at all
Mbeya	Mbeya District Council	Inyala Health Center	Male	MB/IYL/46	Less than 1 hour	Not at all	Not at all	Not at all	Not at all	Not at all	Several days	Not at all	Not at all	Good	No, not limited at ALL	No, not limited at ALL	No	No	No	No	Not at all	Most of the time	Most of the time	None of the time	None of the time	No	145679676	9ffff0c5-d6b6-436d-b4de-0d858cdd77f9	#NULL!	1082	2020-12-31	15	0	0	0	0	0	More than half the days	0	0	0	good	No, not limited at ALL	No, not limited at ALL	No	No	No	No	Not at all
Tanga	Mkinga District Council	Maramba Health Center	Male	TNG/MRM/05	Less than 1 hour	Not at all	Not at all	Several days	Not at all	Not at all	Not at all	Not at all	Not at all	Good	No, not limited at ALL	No, not limited at ALL	No	No	No	No	Not at all	All of the Time	All of the Time	None of the time	None of the time	No	126114999	87459e00-2681-4489-aba9-b62c18e41347	#NULL!	68	2020-12-31	14	Not at all	Not at all	Several days	Not at all	Not at all	Not at all	Not at all	Not at all	Not at all	good	No, not limited at ALL	No, not limited at ALL	No	No	No	No	Not at all
Tanga	Mkinga District Council	Maramba Health Center	Male	TNG/MRM/27	More than 2 hours	Several days	Not at all	Not at all	Not at all	Not at all	Not at all	Several days	Not at all	Good	No, not limited at ALL	No, not limited at ALL	No	No	No	No	Not at all	Most of the time	Most of the time	None of the time	None of the time	No	131584273	3cf4f95a-2e44-4e8f-9041-5d081a2b409f	#NULL!	320	2020-12-31	11	Several days	Not at all	Not at all	Not at all	Not at all	Not at all	Several days	Not at all	Not at all	good	No, not limited at ALL	No, not limited at ALL	No	No	No	No	Not at all
Kagera	Bukoba Municipal Council	Kagera Regional Hospital	Male	KGR/KGR/04	Less than 1 hour	Not at all	Not at all	Not at all	Not at all	Not at all	Not at all	Not at all	Not at all	Very good	No, not limited at ALL	No, not limited at ALL	No	No	No	No	Not at all	All of the Time	Most of the time	None of the time	None of the time	No	127340182	e2271a1f-f5d3-4a39-bebd-025e168149e1	#NULL!	101	2020-12-31	14	Not at all	Not at all	Not at all	Not at all	Not at all	Not at all	Not at all	Not at all	Not at all	Very good	No, not limited at ALL	No, not limited at ALL	No	No	No	No	Not at all
Iringa	Iringa Municipal Council	Igumbilo Dispensary	Male	IRG/IML/38	Less than 1 hour	Several days	Not at all	Not at all	Not at all	Not at all	Several days	Several days	Not at all	Good	No, not limited at ALL	No, not limited at ALL	No	No	No	Yes	A little bit	Most of the time	Most of the time	None of the time	Some of the time	No	141948019	a822c250-a802-4005-9c68-1738a01e51c7	#NULL!	45	2020-12-31	17	More than half the days	0	0	0	0	More than half the days	More than half the days	0	0	good	No, not limited at ALL	No, not limited at ALL	No	No	No	Yes	A little bit
Dar es Salaam	Ilala Municipal Council	Mnazi Mmoja Hospital	Female	Dsm/mnz/03	1-2 hours	Not at all	Not at all	Not at all	Not at all	Not at all	Not at all	Not at all	Not at all	Fair	No, not limited at ALL	No, not limited at ALL	No	No	Yes	No	Not at all	Most of the time	Most of the time	Most of the time	Most of the time	No	130783276	82d0b2a6-8f1f-4ff7-8500-859590ffcda0	#NULL!	268	2020-12-31	12	Not at all	Not at all	Not at all	Not at all	Not at all	Not at all	Not at all	Not at all	Not at all	Fair	No, not limited at ALL	No, not limited at ALL	No	No	Yes	No	Not at all
Dar es Salaam	Ilala Municipal Council	Infectious Disease Center Clinic	Female	DSM/IDC/62	Less than 1 hour	Not at all	Not at all	Not at all	Several days	Not at all	Not at all	Not at all	Not at all	Good	No, not limited at ALL	No, not limited at ALL	No	No	No	No	Moderately	A good bit of the time	A good bit of the time	None of the time	None of the time	No	130802211	e49bfc83-0251-473a-957b-7265ea581f08	#NULL!	20	2020-12-31	12	Not at all	Not at all	Not at all	Several days	Not at all	Not at all	Not at all	Not at all	Not at all	good	No, not limited at ALL	No, not limited at ALL	No	No	No	No	Moderately
Njombe	Ludewa District Council	Mundindi Dispensary	Female	NJM/MDD/43	More than 2 hours	Not at all	Not at all	Not at all	Not at all	Not at all	Not at all	Not at all	Not at all	Good	No, not limited at ALL	No, not limited at ALL	No	No	No	No	Not at all	All of the Time	All of the Time	None of the time	None of the time	No	134350124	4510b40a-9541-44f1-84ab-71a052ef73ce	#NULL!	590	2020-12-31	17	0	0	0	0	0	0	0	0	0	good	No, not limited at ALL	No, not limited at ALL	No	No	No	No	Not at all
Mwanza	Sengerema District Council	Katunguru Health Center	Female	MWZ/KTGR/67	1-2 hours	Not at all	Not at all	Not at all	Not at all	Not at all	Not at all	Not at all	Not at all	Fair	No, not limited at ALL	No, not limited at ALL	No	No	No	No	Moderately	A little of the time	A little of the time	A little of the time	A little of the time	No	144468106	d8a7a10f-ae08-4cbd-9ac4-fe6f4d8dfd35	#NULL!	693	2020-12-31	13	Not at all	Not at all	Not at all	Not at all	Not at all	Not at all	Not at all	Not at all	Not at all	Fair	No, not limited at ALL	No, not limited at ALL	No	No	No	No	Moderately
Songwe	Tunduma Town Council	Tunduma Health Centre	Female	SGW/TDM/32	Less than 1 hour	Not at all	Not at all	Several days	Several days	Not at all	Not at all	Not at all	Not at all	Good	No, not limited at ALL	No, not limited at ALL	No	No	No	No	Moderately	Most of the time	A good bit of the time	None of the time	None of the time	No	138916369	a49ec278-e865-4e6c-acf2-01c0177781de	#NULL!	26	2020-12-31	10	Not at all	Not at all	Several days	Several days	Not at all	Not at all	Not at all	Not at all	Not at all	good	No, not limited at ALL	No, not limited at ALL	No	No	No	No	Moderately
Kigoma	Uvinza District Council	Nguruka Health Center	Male	KGM/NRK/56	More than 2 hours	Not at all	Not at all	Not at all	Not at all	Not at all	Not at all	Not at all	Not at all	Very good	No, not limited at ALL	No, not limited at ALL	No	No	No	No	Not at all	Most of the time	Most of the time	Most of the time	Most of the time	No	146708399	b3a89723-b587-403f-afcb-6f63bc2edebe	#NULL!	767	2020-12-31	13	Not at all	Not at all	Not at all	Not at all	Not at all	Not at all	Not at all	Not at all	Not at all	Very good	No, not limited at ALL	No, not limited at ALL	No	No	No	No	Not at all
Songwe	Tunduma Town Council	Tunduma Health Centre	Male	SGW/TDM/30	Less than 1 hour	Not at all	Not at all	Not at all	Not at all	Not at all	Not at all	Not at all	Not at all	Good	No, not limited at ALL	No, not limited at ALL	No	No	No	No	Moderately	Most of the time	Most of the time	Most of the time	None of the time	No	138916372	d1a37558-a87d-4ca7-9b73-f0431ad65f8b	#NULL!	25	2020-12-31	11	Not at all	Not at all	Not at all	Not at all	Not at all	Not at all	Not at all	Not at all	Not at all	good	No, not limited at ALL	No, not limited at ALL	No	No	No	No	Moderately
Songwe	Tunduma Town Council	Tunduma Health Centre	Male	SGW/TDM/10	Less than 1 hour	Not at all	Not at all	Not at all	Not at all	Not at all	Not at all	Not at all	Not at all	Good	No, not limited at ALL	No, not limited at ALL	No	No	No	No	A little bit	A good bit of the time	A good bit of the time	None of the time	None of the time	No	131223862	47809842-6a8c-4d78-9756-f395a4e8374c	#NULL!	312	2020-12-31	11	Not at all	Not at all	Not at all	Not at all	Not at all	Not at all	Not at all	Not at all	Not at all	good	No, not limited at ALL	No, not limited at ALL	No	No	No	No	A little bit
Songwe	Tunduma Town Council	Tunduma Health Centre	Female	SGW/TDM/07	Less than 1 hour	Not at all	Not at all	Not at all	Not at all	Several days	Not at all	Not at all	Not at all	Good	No, not limited at ALL	No, not limited at ALL	No	No	No	No	Not at all	Most of the time	Most of the time	Most of the time	A good bit of the time	No	131223837	0c2d4db8-8e45-4f0b-9a04-d2913fbc4ff6	#NULL!	310	2020-12-31	11	Not at all	Not at all	Not at all	Not at all	Several days	Not at all	Not at all	Not at all	Not at all	good	No, not limited at ALL	No, not limited at ALL	No	No	No	No	Not at all
Mbeya	Kyela District Council	Njisi Dispensary	Female	MB/NJS/22	Less than 1 hour	Not at all	Not at all	Not at all	Not at all	Not at all	Not at all	Not at all	Not at all	Good	No, not limited at ALL	No, not limited at ALL	No	No	No	No	Not at all	Most of the time	Some of the time	None of the time	None of the time	No	133758902	975705d6-06f0-41e1-b8bc-ea64f44810b8	#NULL!	370	2020-12-31	12	Not at all	Not at all	Not at all	Not at all	Not at all	Not at all	Not at all	Not at all	Not at all	good	No, not limited at ALL	No, not limited at ALL	No	No	No	No	Not at all
Mbeya	Kyela District Council	Njisi Dispensary	Female	MB/NJS/22	Less than 1 hour	Not at all	Not at all	Not at all	Several days	Several days	Several days	Not at all	Not at all	Good	No, not limited at ALL	No, not limited at ALL	No	No	No	No	Moderately	A little of the time	Most of the time	None of the time	None of the time	No	133758912	48636b5e-424b-468d-b55c-7a609f85e924	#NULL!	567	2020-12-31	16	0	0	0	More than half the days	More than half the days	More than half the days	0	0	0	good	No, not limited at ALL	No, not limited at ALL	No	No	No	No	Moderately
Geita	Geita District Council	Katoro Health Centre	Male	GIT/KTR/60	Less than 1 hour	Not at all	Not at all	Not at all	Not at all	Not at all	Not at all	Not at all	Not at all	Very good	No, not limited at ALL	No, not limited at ALL	No	No	No	No	Not at all	Most of the time	Most of the time	None of the time	None of the time	No	141960066	f74a2ef4-d8af-40ec-a4dc-c4aa9fdc1e2b	#NULL!	634	2020-12-31	13	Not at all	Not at all	Not at all	Not at all	Not at all	Not at all	Not at all	Not at all	Not at all	Very good	No, not limited at ALL	No, not limited at ALL	No	No	No	No	Not at all
Kagera	Bukoba District Council	Kagera Regional Hospital	Female	KGR/KGR/36	Less than 1 hour	Several days	Not at all	Not at all	Not at all	Not at all	Not at all	Not at all	Not at all	Good	No, not limited at ALL	No, not limited at ALL	No	No	No	No	Not at all	Most of the time	Most of the time	A good bit of the time	Most of the time	No	135390221	4c97f3ba-fae9-4a0d-8937-4e2497832656	#NULL!	430	2020-12-31	14	Several days	Not at all	Not at all	Not at all	Not at all	Not at all	Not at all	Not at all	Not at all	good	No, not limited at ALL	No, not limited at ALL	No	No	No	No	Not at all
Njombe	Ludewa District Council	Mundindi Dispensary	Female	NJM/MDD/41	More than 2 hours	Not at all	Not at all	Not at all	Not at all	Not at all	Not at all	Not at all	Not at all	Good	No, not limited at ALL	No, not limited at ALL	No	No	No	No	Not at all	Most of the time	Most of the time	None of the time	None of the time	No	134350119	de8523fc-0c03-4c63-8152-0a956a49c156	#NULL!	404	2020-12-31	14	Not at all	Not at all	Not at all	Not at all	Not at all	Not at all	Not at all	Not at all	Not at all	good	No, not limited at ALL	No, not limited at ALL	No	No	No	No	Not at all
Tabora	Nzega Town Council	Nzega TC Hospital	Male	TBR/NZG/27	1-2 hours	Not at all	Not at all	Not at all	Not at all	Not at all	Not at all	Not at all	Not at all	Good	No, not limited at ALL	No, not limited at ALL	No	No	No	No	Not at all	Most of the time	Most of the time	None of the time	None of the time	No	132421300	afc476fb-a109-4a2b-8cbf-155314fbda50	#NULL!	351	2020-12-31	13	Not at all	Not at all	Not at all	Not at all	Not at all	Not at all	Not at all	Not at all	Not at all	good	No, not limited at ALL	No, not limited at ALL	No	No	No	No	Not at all
Kigoma	Uvinza District Council	Nguruka Health Center	Female	KGM/NRK/28	Less than 1 hour	Not at all	Not at all	Not at all	Not at all	Not at all	Not at all	Not at all	Not at all	Very good	No, not limited at ALL	No, not limited at ALL	No	No	No	No	Not at all	Most of the time	Most of the time	Most of the time	Most of the time	No	133650418	d2923e23-a4c7-48ab-a41b-b8d024d016cb	#NULL!	366	2020-12-31	13	Not at all	Not at all	Not at all	Not at all	Not at all	Not at all	Not at all	Not at all	Not at all	Very good	No, not limited at ALL	No, not limited at ALL	No	No	No	No	Not at all
Iringa	Iringa Municipal Council	Igumbilo Dispensary	Male	IRG/IML/23	Less than 1 hour	Not at all	Not at all	Not at all	Not at all	Not at all	Not at all	Not at all	Not at all	Good	No, not limited at ALL	No, not limited at ALL	No	No	No	No	Not at all	All of the Time	All of the Time	None of the time	None of the time	No	137786638	d7399db1-e4ea-411d-b38a-8b2181a15dc2	#NULL!	808	2020-12-31	15	0	0	0	0	0	0	0	0	0	good	No, not limited at ALL	No, not limited at ALL	No	No	No	No	Not at all
Kagera	Bukoba Municipal Council	Kagera Regional Hospital	Female	KGR/KGR/13	1-2 hours	Not at all	Not at all	Not at all	Not at all	Not at all	Not at all	Not at all	Not at all	Very good	No, not limited at ALL	No, not limited at ALL	No	No	No	No	Not at all	None of the time	None of the time	None of the time	None of the time	No	127340216	dda5d37b-8367-4f30-8098-f342e3588471	#NULL!	106	2020-12-31	13	Not at all	Not at all	Not at all	Not at all	Not at all	Not at all	Not at all	Not at all	Not at all	Very good	No, not limited at ALL	No, not limited at ALL	No	No	No	No	Not at all
Iringa	Iringa Municipal Council	Igumbilo Dispensary	Male	IRG/IML/46	1-2 hours	Not at all	Not at all	Not at all	Not at all	Not at all	Not at all	Not at all	Several days	Good	No, not limited at ALL	No, not limited at ALL	No	No	No	No	Not at all	A good bit of the time	A good bit of the time	None of the time	None of the time	No	146420817	6e5e82e6-78b8-4d4d-8bc9-71155b2ceb69	#NULL!	753	2020-12-31	14	Not at all	Not at all	Not at all	Not at all	Not at all	Not at all	Not at all	Several days	Not at all	good	No, not limited at ALL	No, not limited at ALL	No	No	No	No	Not at all
Iringa	Iringa Municipal Council	Igumbilo Dispensary	Female	IRG/IML/16	1-2 hours	Not at all	Not at all	Not at all	Not at all	Not at all	Not at all	Not at all	Not at all	Good	No, not limited at ALL	No, not limited at ALL	No	No	No	No	Not at all	Most of the time	Most of the time	None of the time	None of the time	No	150216518	d97fa644-a8c6-43bb-9792-ae8ec230c074	#NULL!	855	2020-12-31	14	Not at all	Not at all	Not at all	Not at all	Not at all	Not at all	Not at all	Not at all	Not at all	good	No, not limited at ALL	No, not limited at ALL	No	No	No	No	Not at all
Iringa	Iringa Municipal Council	Igumbilo Dispensary	Male	IRG/IML/25	Less than 1 hour	Not at all	Not at all	Not at all	Not at all	Not at all	Not at all	Not at all	Not at all	Good	No, not limited at ALL	No, not limited at ALL	No	No	No	No	Not at all	Most of the time	Most of the time	None of the time	None of the time	No	137786656	d5a63ce7-b5af-425c-b44f-f8059ccda633	#NULL!	518	2020-12-31	10	Not at all	Not at all	Not at all	Not at all	Not at all	Not at all	Not at all	Not at all	Not at all	good	No, not limited at ALL	No, not limited at ALL	No	No	No	No	Not at all
Iringa	Iringa Municipal Council	Igumbilo Dispensary	Male	IRG/IML/50	Less than 1 hour	Not at all	Not at all	Not at all	Not at all	Not at all	Not at all	Not at all	Not at all	Good	No, not limited at ALL	No, not limited at ALL	No	No	No	No	Not at all	A good bit of the time	Most of the time	None of the time	None of the time	No	146420858	9d5b1224-e678-451c-98d4-f80f1c02cdc5	#NULL!	757	2020-12-31	13	Not at all	Not at all	Not at all	Not at all	Not at all	Not at all	Not at all	Not at all	Not at all	good	No, not limited at ALL	No, not limited at ALL	No	No	No	No	Not at all
Iringa	Iringa Municipal Council	Igumbilo Dispensary	Male	IRG/IML/47	Less than 1 hour	Not at all	Not at all	Not at all	Not at all	Not at all	Not at all	Not at all	Not at all	Good	No, not limited at ALL	No, not limited at ALL	No	No	No	No	Not at all	Most of the time	A good bit of the time	None of the time	None of the time	No	146420829	e73770d0-2bd0-4ea5-b259-2ab3a4e1edd0	#NULL!	754	2020-12-31	12	Not at all	Not at all	Not at all	Not at all	Not at all	Not at all	Not at all	Not at all	Not at all	good	No, not limited at ALL	No, not limited at ALL	No	No	No	No	Not at all
Kagera	Bukoba Municipal Council	Kagera Regional Hospital	Male	KGR/KGR/09	1-2 hours	Not at all	Not at all	Not at all	Not at all	Not at all	Not at all	Not at all	Not at all	Very good	No, not limited at ALL	No, not limited at ALL	No	No	No	No	Not at all	Most of the time	Most of the time	None of the time	None of the time	No	127340199	612dc897-64c5-4129-ba40-d8230118693c	#NULL!	104	2020-12-31	12	Not at all	Not at all	Not at all	Not at all	Not at all	Not at all	Not at all	Not at all	Not at all	Very good	No, not limited at ALL	No, not limited at ALL	No	No	No	No	Not at all
Dar es Salaam	Ilala Municipal Council	Amana Hospital - RRH	Male	DSM/AMN/56	Less than 1 hour	Not at all	Not at all	Not at all	Not at all	Not at all	Not at all	Not at all	Not at all	Very good	No, not limited at ALL	No, not limited at ALL	No	No	No	No	Not at all	Most of the time	Most of the time	Most of the time	Most of the time	No	146432269	a13bc430-7290-4e9b-8504-73dfe492ab6b	#NULL!	760	2020-12-31	10	Not at all	Not at all	Not at all	Not at all	Not at all	Not at all	Not at all	Not at all	Not at all	Very good	No, not limited at ALL	No, not limited at ALL	No	No	No	No	Not at all
Morogoro	Ifakara Town Council	St. Francis Hospital - DDH	Male	MRG/IFKR/59	Less than 1 hour	Not at all	Not at all	Several days	Not at all	Several days	Not at all	Several days	Not at all	Good	No, not limited at ALL	No, not limited at ALL	No	No	Yes	Yes	Not at all	Most of the time	Most of the time	None of the time	None of the time	No	146097746	892f4359-83b1-4eb7-9665-f01aa73e9904	#NULL!	752	2020-12-31	10	Not at all	Not at all	Several days	Not at all	Several days	Not at all	Several days	Not at all	Not at all	good	No, not limited at ALL	No, not limited at ALL	No	No	Yes	Yes	Not at all
Rukwa	Sumbawanga Municipal Council	SDA Dispensary	Male	RK/SDA/04	Less than 1 hour	Not at all	Not at all	Not at all	Several days	Not at all	Not at all	Not at all	Not at all	Excellent	No, not limited at ALL	No, not limited at ALL	No	No	No	No	Moderately	All of the Time	All of the Time	None of the time	None of the time	No	127320595	fd33b90a-3cb0-4082-aab3-5f339a2ee4c8	#NULL!	98	2020-12-31	11	Not at all	Not at all	Not at all	Several days	Not at all	Not at all	Not at all	Not at all	Several days	Excellent	No, not limited at ALL	No, not limited at ALL	No	No	No	No	Moderately
Songwe	Tunduma Town Council	Tunduma Health Centre	Female	SGW/TDM/26	Less than 1 hour	Not at all	Not at all	Not at all	Not at all	Not at all	Not at all	Not at all	Not at all	Very good	No, not limited at ALL	No, not limited at ALL	No	No	No	No	A little bit	Most of the time	Most of the time	None of the time	None of the time	No	138916342	a5caad2c-bda6-4dc4-bf4f-2b3b7847201d	#NULL!	29	2020-12-31	11	Not at all	Not at all	Not at all	Not at all	Not at all	Not at all	Not at all	Not at all	Not at all	Very good	No, not limited at ALL	No, not limited at ALL	No	No	No	No	A little bit
Njombe	Ludewa District Council	Mundindi Dispensary	Female	NJM/MDD/32	1-2 hours	Not at all	Not at all	Not at all	Not at all	Not at all	Not at all	Not at all	Not at all	Excellent	No, not limited at ALL	No, not limited at ALL	No	No	No	No	Not at all	Most of the time	Most of the time	None of the time	None of the time	No	131230068	5bc59df4-afe1-4d37-8660-3c8245706aee	#NULL!	317	2020-12-31	10	Not at all	Not at all	Not at all	Not at all	Not at all	Not at all	Not at all	Not at all	Not at all	Excellent	No, not limited at ALL	No, not limited at ALL	No	No	No	No	Not at all
Dar es Salaam	Ilala Municipal Council	Majohe Dispensary	Female	DSM/MJH/26	Less than 1 hour	Not at all	Not at all	Not at all	Not at all	Not at all	Not at all	Several days	Not at all	Very good	No, not limited at ALL	No, not limited at ALL	No	No	No	No	Not at all	All of the Time	Most of the time	None of the time	None of the time	No	133718860	6c5bb963-4b97-494a-a641-81871fe49e84	#NULL!	563	2020-12-31	24	0	0	0	0	0	0	More than half the days	0	0	Very good	No, not limited at ALL	No, not limited at ALL	No	No	No	No	Not at all
Njombe	Wanging'ombe District Council	Kidugala Health Center	Female	NJML/KDGL44	1-2 hours	Not at all	Not at all	Not at all	Not at all	Not at all	Not at all	Not at all	Not at all	Good	No, not limited at ALL	No, not limited at ALL	No	No	No	No	Not at all	Most of the time	Most of the time	None of the time	None of the time	No	146093452	2ebcb8c7-57c6-4417-ae8a-9f8afc427e0d	#NULL!	748	2020-12-31	10	Not at all	Not at all	Not at all	Not at all	Not at all	Not at all	Not at all	Not at all	Not at all	good	No, not limited at ALL	No, not limited at ALL	No	No	No	No	Not at all
Mbeya	Kyela District Council	Njisi Dispensary	Female	MB/NJS/59	1-2 hours	Not at all	Not at all	Not at all	Not at all	Not at all	Not at all	Not at all	Not at all	Good	No, not limited at ALL	No, not limited at ALL	No	No	No	No	Not at all	A good bit of the time	A good bit of the time	None of the time	None of the time	No	145314112	6804ef58-f8f7-4609-bc13-f1177941e4b5	#NULL!	724	2020-12-31	11	Not at all	Not at all	Not at all	Not at all	Not at all	Not at all	Not at all	Not at all	Not at all	good	No, not limited at ALL	No, not limited at ALL	No	No	No	No	Not at all
Njombe	Wanging'ombe District Council	Kidugala Health Center	Male	NJM/KDGL/41	1-2 hours	Not at all	Not at all	Not at all	Not at all	Not at all	Not at all	Not at all	Not at all	Good	No, not limited at ALL	No, not limited at ALL	No	No	No	No	Not at all	All of the Time	All of the Time	None of the time	None of the time	No	146093421	f08333cd-1ab5-47f5-a97f-850a4ee507af	#NULL!	1111	2020-12-31	16	0	0	0	0	0	0	0	0	0	good	No, not limited at ALL	No, not limited at ALL	No	No	No	No	Not at all
Tabora	Uyui District Council	Goweko Dispensary	Female	TBR/GWK/58	Less than 1 hour	Several days	Not at all	Not at all	Several days	Not at all	Not at all	Not at all	Not at all	Good	No, not limited at ALL	Yes, Limited A Little	Yes	No	Yes	No	A little bit	A good bit of the time	Some of the time	None of the time	Some of the time	No	144523765	ac38beba-21c5-45f1-8a59-c8d7a7c20a1c	#NULL!	697	2020-12-31	14	Several days	Not at all	Not at all	Several days	Not at all	Not at all	Not at all	Not at all	Not at all	good	No, not limited at ALL	Yes, Limited A Little	Yes	No	Yes	No	A little bit
Dar es Salaam	Ilala Municipal Council	Infectious Disease Center Clinic	Male	DSM/IDC/37	1-2 hours	Not at all	Not at all	Not at all	Not at all	Not at all	Not at all	Several days	Not at all	Very good	No, not limited at ALL	No, not limited at ALL	No	No	No	No	Not at all	All of the Time	All of the Time	All of the Time	None of the time	No	135162874	d32fb658-4ce1-4a33-97b7-8dcc83b8b62b	#NULL!	634	2020-12-31	16	0	0	0	0	0	0	More than half the days	0	0	Very good	No, not limited at ALL	No, not limited at ALL	No	No	No	No	Not at all
Kagera	Bukoba Municipal Council	Kagera Regional Hospital	Female	KGR/KGR/48	Less than 1 hour	Not at all	Not at all	Not at all	Not at all	Not at all	Not at all	Not at all	Not at all	Good	No, not limited at ALL	No, not limited at ALL	No	No	No	No	Not at all	Most of the time	Most of the time	None of the time	None of the time	No	149769996	312e14d5-ae70-4665-ae96-c7310e080e9d	#NULL!	849	2020-12-31	13	Not at all	Not at all	Not at all	Not at all	Not at all	Not at all	Not at all	Not at all	Not at all	good	No, not limited at ALL	No, not limited at ALL	No	No	No	No	Not at all
Kagera	Karagwe District Council	Nyakaiga Hospital	Male	KGR/NKG/30	1-2 hours	Not at all	Not at all	Not at all	Not at all	Not at all	Not at all	Not at all	Not at all	Very good	No, not limited at ALL	No, not limited at ALL	No	No	No	No	Not at all	Most of the time	Most of the time	None of the time	None of the time	No	136258449	1a8d12da-94f4-49c5-a111-03a0c65cc256	#NULL!	478	2020-12-31	10	Not at all	Not at all	Not at all	Not at all	Not at all	Not at all	Not at all	Not at all	Not at all	Very good	No, not limited at ALL	No, not limited at ALL	No	No	No	No	Not at all
Kagera	Karagwe District Council	Nyakaiga Hospital	Male	KGR/NKG/39	1-2 hours	Not at all	Not at all	Not at all	Not at all	Not at all	Not at all	Not at all	Not at all	Very good	No, not limited at ALL	No, not limited at ALL	No	No	No	No	Not at all	None of the time	None of the time	None of the time	None of the time	No	143904579	142dfced-0845-42de-a4ec-7b79e081aa58	#NULL!	686	2020-12-31	14	Not at all	Not at all	Not at all	Not at all	Not at all	Not at all	Not at all	Not at all	Not at all	Very good	No, not limited at ALL	No, not limited at ALL	No	No	No	No	Not at all
Tanga	Mkinga District Council	Maramba Health Center	Male	TNG/MRM/53	Less than 1 hour	Not at all	Not at all	Not at all	Not at all	Not at all	Not at all	Not at all	Not at all	Good	No, not limited at ALL	No, not limited at ALL	No	No	No	No	Not at all	Most of the time	Most of the time	None of the time	None of the time	No	145350146	261023bb-e0fa-456e-9b5d-e6a7ebee3683	#NULL!	726	2020-12-31	12	Not at all	Not at all	Not at all	Not at all	Not at all	Not at all	Not at all	Not at all	Not at all	good	No, not limited at ALL	No, not limited at ALL	No	No	No	No	Not at all
Mbeya	Mbeya District Council	Inyala Health Center	Female	MB/IYL/54	Less than 1 hour	Not at all	Not at all	Not at all	Not at all	Not at all	Not at all	Not at all	Not at all	Good	No, not limited at ALL	No, not limited at ALL	No	No	No	No	Not at all	Most of the time	A good bit of the time	None of the time	None of the time	No	147789516	b2903edd-e1c1-4e2a-95a7-fa7148209b5f	#NULL!	822	2020-12-31	12	Not at all	Not at all	Not at all	Not at all	Not at all	Not at all	Not at all	Not at all	Not at all	good	No, not limited at ALL	No, not limited at ALL	No	No	No	No	Not at all
Mwanza	Kwimba District Council	Nyambiti Health Center	Male	MWZ/NMT/41	1-2 hours	Not at all	Not at all	Not at all	Not at all	Not at all	Not at all	Not at all	Not at all	Good	No, not limited at ALL	No, not limited at ALL	No	No	No	No	Not at all	Most of the time	Most of the time	None of the time	None of the time	No	135937436	36a00a3a-e381-4fe1-a54d-074f11e0a684	#NULL!	464	2020-12-31	13	Not at all	Not at all	Not at all	Not at all	Not at all	Not at all	Not at all	Not at all	Not at all	good	No, not limited at ALL	No, not limited at ALL	No	No	No	No	Not at all
Tanga	Mkinga District Council	Maramba Health Center	Female	TNG/MRM/59	Less than 1 hour	Not at all	Not at all	Not at all	Not at all	Not at all	Not at all	Not at all	Not at all	Good	No, not limited at ALL	No, not limited at ALL	No	No	No	No	Not at all	Most of the time	Most of the time	None of the time	None of the time	No	145350226	c3a27e4d-ddf3-4e37-bcca-6f6c35cc17c3	#NULL!	732	2020-12-31	13	Not at all	Not at all	Not at all	Not at all	Not at all	Not at all	Not at all	Not at all	Not at all	good	No, not limited at ALL	No, not limited at ALL	No	No	No	No	Not at all
Tanga	Mkinga District Council	Maramba Health Center	Female	TNG/MRM/54	Less than 1 hour	Not at all	Not at all	Not at all	Not at all	Not at all	Not at all	Not at all	Not at all	Good	No, not limited at ALL	No, not limited at ALL	No	No	No	No	Not at all	Most of the time	Most of the time	None of the time	None of the time	No	145350153	ffe2023a-cdb5-4395-9efc-308dbebb4391	#NULL!	727	2020-12-31	13	Not at all	Not at all	Not at all	Not at all	Not at all	Not at all	Not at all	Not at all	Not at all	good	No, not limited at ALL	No, not limited at ALL	No	No	No	No	Not at all
Mbeya	Kyela District Council	Njisi Dispensary	Female	MB/NJS/57	1-2 hours	Not at all	Not at all	Not at all	Not at all	Not at all	Not at all	Not at all	Not at all	Good	No, not limited at ALL	No, not limited at ALL	Yes	No	No	No	Moderately	Most of the time	Most of the time	None of the time	None of the time	No	145313766	25f39bf0-8ba5-4278-8799-b81d1dfc8a79	#NULL!	1078	2020-12-31	17	0	0	0	0	0	0	0	0	0	good	No, not limited at ALL	No, not limited at ALL	Yes	No	No	No	Moderately
Mwanza	Sengerema District Council	Katunguru Health Center	Female	MWZ/KTGR/64	1-2 hours	Several days	Several days	Several days	Several days	Several days	Several days	Several days	Several days	Fair	No, not limited at ALL	No, not limited at ALL	No	No	No	No	A little bit	A good bit of the time	A good bit of the time	A little of the time	A good bit of the time	No	144237749	310b7149-8106-4b46-9dc0-fd4b2041f5c3	#NULL!	689	2020-12-31	14	Several days	Several days	Several days	Several days	Several days	Several days	Several days	Several days	Not at all	Fair	No, not limited at ALL	No, not limited at ALL	No	No	No	No	A little bit
Geita	Geita District Council	Katoro Health Centre	Male	GIT/KTR/61	Less than 1 hour	Not at all	Not at all	Not at all	Not at all	Not at all	Not at all	Not at all	Not at all	Very good	No, not limited at ALL	No, not limited at ALL	No	No	No	No	A little bit	Most of the time	Most of the time	A little of the time	A little of the time	No	141960070	f6148417-1b3b-4d37-9532-057e7ac956db	#NULL!	635	2020-12-31	13	Not at all	Not at all	Not at all	Not at all	Not at all	Not at all	Not at all	Not at all	Not at all	Very good	No, not limited at ALL	No, not limited at ALL	No	No	No	No	A little bit
Arusha	Arusha City Council	Ngarenaro Health Center	Female	ARS/NGRN/09	Less than 1 hour	Not at all	Not at all	Not at all	Several days	Several days	Not at all	Several days	Several days	Very good	No, not limited at ALL	No, not limited at ALL	No	Yes	No	No	A little bit	Most of the time	Most of the time	A little of the time	None of the time	No	135993071	80eb1061-1482-47ba-8c79-0b8b55076854	#NULL!	706	2020-12-31	24	0	0	0	More than half the days	More than half the days	0	More than half the days	More than half the days	0	Very good	No, not limited at ALL	No, not limited at ALL	No	Yes	No	No	A little bit
Arusha	Arusha City Council	Ngarenaro Health Center	Female	ARS/NGRN/45	Less than 1 hour	Not at all	Not at all	Several days	Several days	Nearly everyday	Not at all	Not at all	Not at all	Very good	No, not limited at ALL	No, not limited at ALL	No	No	No	No	A little bit	A good bit of the time	A good bit of the time	None of the time	None of the time	No	140144458	80d86698-0de8-4213-93e7-97fed93e0ebe	#NULL!	585	2020-12-31	12	Not at all	Not at all	Several days	Several days	Nearly everyday	Not at all	Not at all	Not at all	Not at all	Very good	No, not limited at ALL	No, not limited at ALL	No	No	No	No	A little bit
Mtwara	Masai Town Council	Mkomaindo Hospital	Male	MTR/MNDO/31	Less than 1 hour	Not at all	Not at all	Not at all	Not at all	Not at all	Not at all	Not at all	Not at all	Good	No, not limited at ALL	No, not limited at ALL	No	No	No	No	Not at all	Most of the time	Most of the time	None of the time	None of the time	No	137707454	40c26a62-002e-4537-9191-14dbd7617730	#NULL!	512	2020-12-31	11	Not at all	Not at all	Not at all	Not at all	Not at all	Not at all	Not at all	Not at all	Not at all	good	No, not limited at ALL	No, not limited at ALL	No	No	No	No	Not at all
Mbeya	Mbeya District Council	Inyala Health Center	Male	MB/IYL/43	Less than 1 hour	Not at all	Not at all	Not at all	Not at all	Not at all	Not at all	Not at all	Not at all	Good	No, not limited at ALL	No, not limited at ALL	No	No	No	No	Not at all	Most of the time	Most of the time	None of the time	None of the time	No	143614809	dc75f4f5-9ac2-438b-8842-83626f57dc54	#NULL!	680	2020-12-31	14	Not at all	Not at all	Not at all	Not at all	Not at all	Not at all	Not at all	Not at all	Not at all	good	No, not limited at ALL	No, not limited at ALL	No	No	No	No	Not at all
Mbeya	Kyela District Council	Njisi Dispensary	Female	MB/NJS/54	1-2 hours	Not at all	Not at all	Not at all	Not at all	Several days	Not at all	Not at all	Not at all	Good	No, not limited at ALL	No, not limited at ALL	No	No	No	No	Not at all	A good bit of the time	A good bit of the time	None of the time	None of the time	No	143310238	6a4825c6-4086-48ff-ae86-de1d76150124	#NULL!	672	2020-12-31	11	Not at all	Not at all	Not at all	Not at all	Several days	Not at all	Not at all	Not at all	Not at all	good	No, not limited at ALL	No, not limited at ALL	No	No	No	No	Not at all
Geita	Geita District Council	Katoro Health Centre	Male	GIT/KTR/26	Less than 1 hour	Not at all	Not at all	Not at all	Several days	Not at all	Not at all	Not at all	Not at all	Excellent	No, not limited at ALL	No, not limited at ALL	No	No	No	No	Moderately	Most of the time	Most of the time	A little of the time	Some of the time	No	132578018	597b273b-4041-4d81-af3e-da3662029a1f	#NULL!	541	2020-12-31	24	0	0	0	More than half the days	0	0	0	0	0	Excellent	No, not limited at ALL	No, not limited at ALL	No	No	No	No	Moderately
Arusha	Arusha City Council	Ngarenaro Health Center	Female	ARS/NGRN/12	1-2 hours	Not at all	Not at all	Several days	Not at all	Not at all	Not at all	Not at all	Not at all	Good	No, not limited at ALL	No, not limited at ALL	No	No	No	No	Not at all	Most of the time	A little of the time	A little of the time	None of the time	No	139539230	a9f38487-2e7a-4b31-a6fc-7b1c86c098bc	#NULL!	562	2020-12-31	14	Not at all	Not at all	Several days	Not at all	Not at all	Not at all	Not at all	Not at all	Not at all	good	No, not limited at ALL	No, not limited at ALL	No	No	No	No	Not at all
Kilimanjaro	Same District Council	Ndungu Health Center	Female	KLM/NDG/38	1-2 hours	Not at all	Not at all	Not at all	Not at all	Not at all	Not at all	Not at all	Not at all	Good	No, not limited at ALL	No, not limited at ALL	No	No	No	No	Not at all	Most of the time	Most of the time	None of the time	None of the time	No	140726202	1983aeb7-47d9-40d1-963a-8ff456ac4c63	#NULL!	601	2020-12-31	12	Not at all	Not at all	Not at all	Not at all	Not at all	Not at all	Not at all	Not at all	Not at all	good	No, not limited at ALL	No, not limited at ALL	No	No	No	No	Not at all
Katavi	Mpanda Municipal Council	Town Health Center	Female	TKT/TWN/30	Less than 1 hour	Not at all	Not at all	Not at all	Not at all	Not at all	Not at all	Not at all	Not at all	Very good	No, not limited at ALL	No, not limited at ALL	No	No	No	No	Not at all	Most of the time	Most of the time	None of the time	None of the time	No	135978688	84414cf2-ba80-434f-b358-ec2057140938	#NULL!	469	2020-12-31	14	Not at all	Not at all	Not at all	Not at all	Not at all	Not at all	Not at all	Not at all	Not at all	Very good	No, not limited at ALL	No, not limited at ALL	No	No	No	No	Not at all
Katavi	Mpanda Municipal Council	Town Health Center	Male	KTV/TWN/29	Less than 1 hour	Not at all	Not at all	Not at all	Not at all	Not at all	Not at all	Not at all	Not at all	Very good	No, not limited at ALL	No, not limited at ALL	No	No	No	No	Not at all	Most of the time	Most of the time	None of the time	None of the time	No	135978685	3f48a3d0-6ee8-4b30-9ed9-fbd46fa23688	#NULL!	468	2020-12-31	10	Not at all	Not at all	Not at all	Not at all	Not at all	Not at all	Not at all	Not at all	Not at all	Very good	No, not limited at ALL	No, not limited at ALL	No	No	No	No	Not at all
Mtwara	Masai Town Council	Mkomaindo Hospital	Female	MTR/MNDO/14	1-2 hours	Not at all	Not at all	Not at all	Not at all	Not at all	Not at all	Not at all	Not at all	Good	No, not limited at ALL	No, not limited at ALL	No	No	No	No	Not at all	Most of the time	A good bit of the time	None of the time	None of the time	No	131196520	2cec6b12-5177-4f7b-8385-9a38833e153a	#NULL!	306	2020-12-31	14	Not at all	Not at all	Not at all	Not at all	Not at all	Not at all	Not at all	Not at all	Not at all	good	No, not limited at ALL	No, not limited at ALL	No	No	No	No	Not at all
Katavi	Mpanda Municipal Council	Town Health Center	Female	KTV/TWN/52	Less than 1 hour	Not at all	Not at all	Not at all	Not at all	Not at all	Not at all	Not at all	Not at all	Very good	No, not limited at ALL	No, not limited at ALL	No	No	No	No	Not at all	Most of the time	Most of the time	None of the time	None of the time	No	137387075	ff48d2f1-a0a2-4b08-9091-7a432c697183	#NULL!	508	2020-12-31	12	Not at all	Not at all	Not at all	Not at all	Not at all	Not at all	Not at all	Not at all	Not at all	Very good	No, not limited at ALL	No, not limited at ALL	No	No	No	No	Not at all
Katavi	Mpanda Municipal Council	Town Health Center	Male	KTV/TWN/21	1-2 hours	Not at all	Not at all	Not at all	Not at all	Not at all	Not at all	Not at all	Not at all	Good	No, not limited at ALL	No, not limited at ALL	No	No	No	No	Not at all	Most of the time	Most of the time	None of the time	None of the time	No	128227546	66dc8777-9206-49d7-baf4-f9c09f43ee52	#NULL!	141	2020-12-31	10	Not at all	Not at all	Not at all	Not at all	Not at all	Not at all	Not at all	Not at all	Not at all	good	No, not limited at ALL	No, not limited at ALL	No	No	No	No	Not at all
Katavi	Mpanda Municipal Council	Town Health Center	Female	KTV/TWN/04	Less than 1 hour	Not at all	Not at all	Not at all	Not at all	Not at all	Not at all	Not at all	Not at all	Excellent	No, not limited at ALL	No, not limited at ALL	No	No	No	No	Not at all	Most of the time	Most of the time	None of the time	None of the time	No	128227441	e82c1579-ab71-4ea9-9d4f-05c830da8a73	#NULL!	134	2020-12-31	13	Not at all	Not at all	Not at all	Not at all	Not at all	Not at all	Not at all	Not at all	Not at all	Excellent	No, not limited at ALL	No, not limited at ALL	No	No	No	No	Not at all
Katavi	Mpanda Municipal Council	Town Health Center	Male	KTV/TWN/60	Less than 1 hour	Not at all	Not at all	Not at all	Not at all	Not at all	Not at all	Not at all	Not at all	Very good	No, not limited at ALL	No, not limited at ALL	No	No	No	No	Not at all	Most of the time	Most of the time	None of the time	None of the time	No	148076249	f4faee70-dd3f-49f0-980c-8b6417df53b5	#NULL!	831	2020-12-31	11	Not at all	Not at all	Not at all	Not at all	Not at all	Not at all	Not at all	Not at all	Not at all	Very good	No, not limited at ALL	No, not limited at ALL	No	No	No	No	Not at all
Katavi	Mpanda Municipal Council	Town Health Center	Female	KTV/TWN/05	Less than 1 hour	Not at all	Not at all	Not at all	Not at all	Not at all	Not at all	Not at all	Not at all	Very good	No, not limited at ALL	No, not limited at ALL	No	No	No	No	Not at all	Most of the time	Most of the time	None of the time	None of the time	No	128227460	b2034ce2-3583-4fd7-b316-3f796c5aafb5	#NULL!	135	2020-12-31	11	Not at all	Not at all	Not at all	Not at all	Not at all	Not at all	Not at all	Not at all	Not at all	Very good	No, not limited at ALL	No, not limited at ALL	No	No	No	No	Not at all
Katavi	Mpanda Municipal Council	Town Health Center	Female	TKT/TWN/54	Less than 1 hour	Not at all	Not at all	Not at all	Not at all	Several days	Not at all	Not at all	Not at all	Very good	No, not limited at ALL	No, not limited at ALL	No	No	No	No	Not at all	Most of the time	Most of the time	None of the time	Most of the time	No	137387091	adb0e373-16bd-491f-aed9-86e4a5f75154	#NULL!	510	2020-12-31	14	Not at all	Not at all	Not at all	Not at all	Several days	Not at all	Not at all	Not at all	Not at all	Very good	No, not limited at ALL	No, not limited at ALL	No	No	No	No	Not at all
Katavi	Mpanda Municipal Council	Town Health Center	Male	KTV/TWN/07	1-2 hours	Not at all	Not at all	Several days	Not at all	Several days	Not at all	Not at all	Not at all	Good	No, not limited at ALL	No, not limited at ALL	No	No	No	No	Not at all	Most of the time	Most of the time	None of the time	None of the time	No	128227482	8ec308c5-720c-455b-9f4c-a800970bc2f0	#NULL!	137	2020-12-31	12	Not at all	Not at all	Several days	Not at all	Several days	Not at all	Not at all	Not at all	Not at all	good	No, not limited at ALL	No, not limited at ALL	No	No	No	No	Not at all
Katavi	Mpanda Municipal Council	Town Health Center	Female	KTV/TWN/06	1-2 hours	Not at all	Not at all	Not at all	Not at all	Not at all	Not at all	Not at all	Not at all	Good	No, not limited at ALL	No, not limited at ALL	No	No	No	No	Not at all	Most of the time	Most of the time	None of the time	None of the time	No	128227473	6cd5186e-ae0f-42af-9a36-134955063e3c	#NULL!	136	2020-12-31	12	Not at all	Not at all	Not at all	Not at all	Not at all	Not at all	Not at all	Not at all	Not at all	good	No, not limited at ALL	No, not limited at ALL	No	No	No	No	Not at all
Mbeya	Kyela District Council	Njisi Dispensary	Male	MB/NJS/34	Less than 1 hour	Several days	Not at all	Not at all	Not at all	Not at all	Not at all	Not at all	Not at all	Good	No, not limited at ALL	Yes, Limited A Lot	No	No	No	No	Not at all	Most of the time	Most of the time	None of the time	None of the time	No	135397169	b1db9432-bbe8-42bc-b710-43a328a1e012	#NULL!	439	2020-12-31	12	Several days	Not at all	Not at all	Not at all	Not at all	Not at all	Not at all	Not at all	Not at all	good	No, not limited at ALL	Yes, Limited A Lot	No	No	No	No	Not at all
Katavi	Mpanda Municipal Council	Town Health Center	Female	KTV/TWN/08	1-2 hours	Not at all	Not at all	Not at all	Not at all	Not at all	Not at all	Not at all	Not at all	Very good	No, not limited at ALL	No, not limited at ALL	No	No	No	No	Not at all	Most of the time	All of the Time	None of the time	None of the time	No	128227499	34fa81c0-fd37-494e-a2c9-4403282c185d	#NULL!	244	2020-12-31	17	0	0	0	0	0	0	0	0	0	Very good	No, not limited at ALL	No, not limited at ALL	No	No	No	No	Not at all
Arusha	Arusha City Council	Ngarenaro Health Center	Female	ARS/NGRN/48	Less than 1 hour	Not at all	Not at all	Several days	Not at all	Several days	Not at all	Not at all	Several days	Very good	No, not limited at ALL	No, not limited at ALL	No	No	No	No	A little bit	A good bit of the time	A good bit of the time	Some of the time	None of the time	Yes	139514668	1d968122-5031-4c97-b5b7-f70bcc9dd9af	#NULL!	555	2020-12-31	12	Not at all	Not at all	Several days	Not at all	Several days	Not at all	Not at all	Several days	Not at all	Very good	No, not limited at ALL	No, not limited at ALL	No	No	No	No	A little bit
Katavi	Mpanda Municipal Council	Town Health Center	Female	KTV/TWN/56	Less than 1 hour	Not at all	Not at all	Not at all	Not at all	Not at all	Not at all	Not at all	Not at all	Very good	No, not limited at ALL	No, not limited at ALL	No	No	No	No	Not at all	Most of the time	Most of the time	None of the time	None of the time	No	140710751	466bf96a-d139-4f12-8771-e3e31cd80382	#NULL!	598	2020-12-31	12	Not at all	Not at all	Not at all	Not at all	Not at all	Not at all	Not at all	Not at all	Not at all	Very good	No, not limited at ALL	No, not limited at ALL	No	No	No	No	Not at all
Songwe	Tunduma Town Council	Tunduma Health Centre	Female	SGW/TDM/35	Less than 1 hour	Not at all	Not at all	Not at all	Several days	Not at all	Not at all	Not at all	Not at all	Very good	No, not limited at ALL	No, not limited at ALL	No	No	No	No	A little bit	All of the Time	All of the Time	None of the time	None of the time	No	138916351	806335a7-2524-446b-9a4f-a404c68f0bd0	#NULL!	15	2020-12-31	16	0	0	0	More than half the days	0	0	0	0	0	Very good	No, not limited at ALL	No, not limited at ALL	No	No	No	No	A little bit
Kigoma	Uvinza District Council	Nguruka Health Center	Female	KGM/NRK/57	Less than 1 hour	Not at all	Not at all	Not at all	Not at all	Not at all	Not at all	Not at all	Not at all	Very good	No, not limited at ALL	No, not limited at ALL	No	No	No	No	Not at all	Most of the time	Most of the time	Most of the time	Most of the time	No	146708405	a1fae0aa-57b4-4f51-8264-eea61e7e263b	#NULL!	768	2020-12-31	12	Not at all	Not at all	Not at all	Not at all	Not at all	Not at all	Not at all	Not at all	Not at all	Very good	No, not limited at ALL	No, not limited at ALL	No	No	No	No	Not at all
Arusha	Arusha City Council	Ngarenaro Health Center	Male	ARS/NGRN/07	Less than 1 hour	Several days	Not at all	Several days	Not at all	Not at all	Not at all	Not at all	Not at all	Very good	No, not limited at ALL	No, not limited at ALL	No	No	No	No	A little bit	A good bit of the time	A good bit of the time	None of the time	None of the time	No	135993049	db834755-7e37-4db6-95b4-2ed9dde61713	#NULL!	472	2020-12-31	10	Several days	Not at all	Several days	Not at all	Not at all	Not at all	Not at all	Not at all	Not at all	Very good	No, not limited at ALL	No, not limited at ALL	No	No	No	No	A little bit
Arusha	Arusha City Council	Ngarenaro Health Center	Female	ARS/NGRN/06	Less than 1 hour	Nearly everyday	Several days	Several days	Not at all	More than half the days	Not at all	Not at all	Not at all	Good	No, not limited at ALL	No, not limited at ALL	No	No	No	No	A little bit	Most of the time	Most of the time	A little of the time	None of the time	Yes	134685139	fb46c540-4526-420c-8a68-270da0a0d0f5	#NULL!	605	2020-12-31	22	Not at all	More than half the days	More than half the days	0	Nearly everyday	0	0	0	0	good	No, not limited at ALL	No, not limited at ALL	No	No	No	No	A little bit
Katavi	Mpanda Municipal Council	Town Health Center	Male	KTV/TWN/51	Less than 1 hour	Not at all	Not at all	Not at all	Not at all	Not at all	Not at all	Not at all	Not at all	Very good	No, not limited at ALL	No, not limited at ALL	No	No	No	No	Not at all	Most of the time	Most of the time	None of the time	None of the time	No	137387058	c69cdd16-b124-49b0-ba21-0cd608cecad8	#NULL!	507	2020-12-31	14	Not at all	Not at all	Not at all	Not at all	Not at all	Not at all	Not at all	Not at all	Not at all	Very good	No, not limited at ALL	No, not limited at ALL	No	No	No	No	Not at all
Dar es Salaam	Ilala Municipal Council	Mnazi Mmoja Hospital	Male	Dsm/mnz/07	Less than 1 hour	Not at all	Not at all	Not at all	Not at all	Not at all	Not at all	Not at all	Not at all	Fair	No, not limited at ALL	No, not limited at ALL	No	No	No	No	Not at all	Most of the time	A good bit of the time	Most of the time	A little of the time	No	130783310	bc294076-83fc-435d-8dd2-4589c898dbd0	#NULL!	272	2020-12-31	14	Not at all	Not at all	Not at all	Not at all	Not at all	Not at all	Not at all	Not at all	Not at all	Fair	No, not limited at ALL	No, not limited at ALL	No	No	No	No	Not at all
Kagera	Karagwe District Council	Nyakaiga Hospital	Male	KGR/NKG/11	Less than 1 hour	Not at all	Not at all	Not at all	Not at all	Not at all	Not at all	Not at all	Not at all	Very good	No, not limited at ALL	No, not limited at ALL	No	No	No	No	Not at all	None of the time	None of the time	None of the time	None of the time	No	126908568	a92d9080-fae7-4247-ab27-ab1e9d12e7a6	#NULL!	83	2020-12-31	12	Not at all	Not at all	Not at all	Not at all	Not at all	Not at all	Not at all	Not at all	Not at all	Very good	No, not limited at ALL	No, not limited at ALL	No	No	No	No	Not at all
Shinyanga	Kishapu District Council	Kishapu Health Center	Female	SHY/KSHP/19	Less than 1 hour	Not at all	Not at all	Not at all	Not at all	Not at all	Not at all	Not at all	Not at all	Good	No, not limited at ALL	No, not limited at ALL	No	No	No	No	Not at all	Most of the time	Most of the time	None of the time	None of the time	No	131788651	bbc566f0-e9a2-425a-9b9d-1dd82821a962	#NULL!	335	2020-12-31	14	Not at all	Not at all	Not at all	Not at all	Not at all	Not at all	Not at all	Not at all	Not at all	good	No, not limited at ALL	No, not limited at ALL	No	No	No	No	Not at all
Dar es Salaam	Ubungo Municipal Council	Temeke Hospital - RRH	Female	DSM/SNZ/14	Less than 1 hour	Not at all	Not at all	Not at all	Not at all	Not at all	Not at all	Not at all	Not at all	Excellent	No, not limited at ALL	No, not limited at ALL	No	No	No	No	Not at all	Most of the time	Most of the time	Most of the time	None of the time	No	128262633	0454ece1-3ecd-4404-9716-4be404128950	#NULL!	152	2020-12-31	13	Not at all	Not at all	Not at all	Not at all	Not at all	Not at all	Not at all	Not at all	Not at all	Excellent	No, not limited at ALL	No, not limited at ALL	No	No	No	No	Not at all
Dar es Salaam	Ubungo Municipal Council	Sinza Hospital - District Hospital	Female	DSM/SNZ/30	1-2 hours	Not at all	Several days	Not at all	Not at all	Not at all	Not at all	Nearly everyday	Not at all	Very good	No, not limited at ALL	No, not limited at ALL	No	No	No	Yes	Not at all	None of the time	Most of the time	None of the time	None of the time	No	128262701	977e96f6-e5cf-4adc-940c-8802ae6243d9	#NULL!	168	2020-12-31	11	Not at all	Several days	Not at all	Not at all	Not at all	Not at all	Nearly everyday	Not at all	Not at all	Very good	No, not limited at ALL	No, not limited at ALL	No	No	No	Yes	Not at all
Dar es Salaam	Temeke Municipal Council	Temeke Hospital - RRH	Male	DSM/TMK/31	Less than 1 hour	Not at all	Not at all	Not at all	Not at all	Not at all	Not at all	Not at all	Not at all	Good	No, not limited at ALL	No, not limited at ALL	No	No	No	No	Moderately	All of the Time	All of the Time	None of the time	None of the time	No	130812080	62b53578-a412-49ea-a6dd-696f22386e97	#NULL!	20	2020-12-31	24	0	0	0	0	0	0	0	0	0	good	No, not limited at ALL	No, not limited at ALL	No	No	No	No	Moderately
Dar es Salaam	Temeke Municipal Council	Temeke Hospital - RRH	Male	DSM/TMK/20	Less than 1 hour	Not at all	Not at all	Not at all	Not at all	Not at all	Not at all	Not at all	Not at all	Good	No, not limited at ALL	No, not limited at ALL	No	No	No	No	Not at all	All of the Time	All of the Time	Some of the time	None of the time	No	129488114	25b4890b-ffcb-4812-918a-2ea3c2538b05	#NULL!	232	2020-12-31	14	Not at all	Not at all	Not at all	Not at all	Not at all	Not at all	Not at all	Not at all	Not at all	good	No, not limited at ALL	No, not limited at ALL	No	No	No	No	Not at all
Dar es Salaam	Ilala Municipal Council	Amana Hospital - RRH	Female	DSM/AMN/25	1-2 hours	Not at all	Not at all	Not at all	Not at all	Not at all	Not at all	Not at all	Not at all	Good	No, not limited at ALL	No, not limited at ALL	No	No	No	No	Not at all	Most of the time	Most of the time	None of the time	None of the time	No	129778965	246ba13c-e61d-442c-8a59-e6705461f196	#NULL!	251	2020-12-31	14	Not at all	Not at all	Not at all	Not at all	Not at all	Not at all	Not at all	Not at all	Not at all	good	No, not limited at ALL	No, not limited at ALL	No	No	No	No	Not at all
Mbeya	Kyela District Council	Njisi Dispensary	Female	MB/NJS/12	1-2 hours	Several days	Several days	Several days	Nearly everyday	Several days	Several days	Not at all	Not at all	Good	Yes, Limited A Little	Yes, Limited A Little	Yes	No	No	No	Moderately	A little of the time	A little of the time	A little of the time	A little of the time	No	130529938	9fd84f0d-88ec-4c6f-90ca-1854ca79dd28	#NULL!	401	2020-12-31	17	More than half the days	More than half the days	More than half the days	Not at all	More than half the days	More than half the days	0	0	0	good	Yes, Limited A Little	Yes, Limited A Little	Yes	No	No	No	Moderately
Dar es Salaam	Temeke Municipal Council	Temeke Hospital - RRH	Female	DSM/TMK/23	Less than 1 hour	Not at all	Not at all	Not at all	Not at all	Not at all	Not at all	Not at all	Not at all	Very good	No, not limited at ALL	No, not limited at ALL	No	No	No	No	Not at all	None of the time	None of the time	None of the time	None of the time	No	129488121	c5456e5e-1b6d-4501-86bf-5f8442a9e36d	#NULL!	235	2020-12-31	14	Not at all	Not at all	Not at all	Not at all	Not at all	Not at all	Not at all	Not at all	Not at all	Very good	No, not limited at ALL	No, not limited at ALL	No	No	No	No	Not at all
Tanga	Mkinga District Council	Maramba Health Center	Female	TNG/MRM/15	Less than 1 hour	Not at all	Not at all	Several days	Several days	Not at all	Not at all	Several days	Several days	Good	No, not limited at ALL	No, not limited at ALL	No	No	No	No	Not at all	Most of the time	Most of the time	None of the time	None of the time	No	127726675	89bc9ec5-cc5a-4dbf-9d71-22431ebcc89e	#NULL!	123	2020-12-31	12	Not at all	Not at all	Several days	Several days	Not at all	Not at all	Several days	Several days	Not at all	good	No, not limited at ALL	No, not limited at ALL	No	No	No	No	Not at all
Njombe	Ludewa District Council	Mundindi Dispensary	Male	NJM/MDD/34	More than 2 hours	Not at all	Not at all	Not at all	Not at all	Not at all	Not at all	Not at all	Not at all	Good	No, not limited at ALL	No, not limited at ALL	No	No	No	No	Not at all	Most of the time	Most of the time	None of the time	None of the time	No	134350095	95b1cc9c-f703-4bb3-89df-2a3440f37d8d	#NULL!	401	2020-12-31	11	Not at all	Not at all	Not at all	Not at all	Not at all	Not at all	Not at all	Not at all	Not at all	good	No, not limited at ALL	No, not limited at ALL	No	No	No	No	Not at all
Tabora	Uyui District Council	Goweko Dispensary	Male	TBR/GWK/27	More than 2 hours	Several days	Several days	More than half the days	Several days	More than half the days	Several days	Several days	Not at all	Good	Yes, Limited A Little	Yes, Limited A Little	Yes	Yes	Yes	Yes	A little bit	A good bit of the time	A good bit of the time	Some of the time	A good bit of the time	Yes	131043462	490333b4-ebe9-4174-a2d3-f9dde7001064	#NULL!	298	2020-12-31	14	Several days	Several days	More than half the days	Several days	More than half the days	Several days	Several days	Not at all	Not at all	good	Yes, Limited A Little	Yes, Limited A Little	Yes	Yes	Yes	Yes	A little bit
Tabora	Uyui District Council	Goweko Dispensary	Male	TBR/GWK/39	More than 2 hours	Not at all	Not at all	Not at all	Not at all	Several days	Several days	Not at all	Not at all	Fair	Yes, Limited A Little	Yes, Limited A Little	Yes	Yes	Yes	Yes	Moderately	Some of the time	A little of the time	Some of the time	Some of the time	No	135271037	d446f9c0-f384-40a7-8f54-c15e55d91750	#NULL!	419	2020-12-31	11	Not at all	Not at all	Not at all	Not at all	Several days	Several days	Not at all	Not at all	Not at all	Fair	Yes, Limited A Little	Yes, Limited A Little	Yes	Yes	Yes	Yes	Moderately
Mara	Tarime District Council	Nyangoto Health Center	Male	MR/NGT/55	Less than 1 hour	Not at all	Not at all	Not at all	Not at all	Not at all	Not at all	Not at all	Not at all	Very good	No, not limited at ALL	No, not limited at ALL	No	No	No	No	A little bit	None of the time	None of the time	None of the time	None of the time	No	141389690	3e87b0f9-c67a-481e-ab5c-7a10ff62610e	#NULL!	625	2020-12-31	12	Not at all	Not at all	Not at all	Not at all	Not at all	Not at all	Not at all	Not at all	Not at all	Very good	No, not limited at ALL	No, not limited at ALL	No	No	No	No	A little bit
Dar es Salaam	Ubungo Municipal Council	Sinza Hospital - District Hospital	Male	DSM/SNZ/11	Less than 1 hour	Not at all	Not at all	Not at all	Not at all	Not at all	Not at all	Several days	Several days	Excellent	Yes, Limited A Lot	No, not limited at ALL	No	No	No	No	Extremely	Most of the time	Most of the time	Most of the time	None of the time	No	128262619	884e19ba-c18c-4c76-8b6e-6e9274f60b70	#NULL!	150	2020-12-31	13	Not at all	Not at all	Not at all	Not at all	Not at all	Not at all	Several days	Several days	Not at all	Excellent	Yes, Limited A Lot	No, not limited at ALL	No	No	No	No	Extremely
Dar es Salaam	Ilala Municipal Council	Infectious Disease Center Clinic	Female	DSM/IDC/04	Less than 1 hour	Not at all	Not at all	Not at all	Not at all	Not at all	Not at all	Not at all	Not at all	Good	No, not limited at ALL	No, not limited at ALL	No	No	No	No	Not at all	Most of the time	Most of the time	None of the time	None of the time	No	130802335	59160915-f4c1-4eff-82c5-e7d3a2853636	#NULL!	14	2020-12-31	14	Not at all	Not at all	Not at all	Not at all	Not at all	Not at all	Not at all	Not at all	Not at all	good	No, not limited at ALL	No, not limited at ALL	No	No	No	No	Not at all
Dar es Salaam	Ilala Municipal Council	Majohe Dispensary	Female	DSM/MJH/36	Less than 1 hour	Not at all	Not at all	Several days	Several days	Not at all	Several days	Several days	Not at all	Excellent	No, not limited at ALL	No, not limited at ALL	No	No	No	No	Not at all	All of the Time	Most of the time	None of the time	None of the time	No	138881045	a57a7796-1ada-4774-822f-b3a598521b5e	#NULL!	242	2020-12-31	12	Not at all	Not at all	Several days	Several days	Not at all	Several days	Several days	Not at all	Not at all	Excellent	No, not limited at ALL	No, not limited at ALL	No	No	No	No	Not at all
Dar es Salaam	Ilala Municipal Council	Amana Hospital - RRH	Female	DSM/AMN/24	1-2 hours	Not at all	Not at all	Not at all	Not at all	Not at all	Not at all	Not at all	Not at all	Very good	No, not limited at ALL	No, not limited at ALL	No	No	No	No	Not at all	None of the time	Most of the time	None of the time	None of the time	No	129778964	a41af4f4-14d8-4429-b025-fdefaed5c5be	#NULL!	250	2020-12-31	14	Not at all	Not at all	Not at all	Not at all	Not at all	Not at all	Not at all	Not at all	Not at all	Very good	No, not limited at ALL	No, not limited at ALL	No	No	No	No	Not at all
Songwe	Tunduma Town Council	Tunduma Health Centre	Male	SGW/TDM/25	Less than 1 hour	Not at all	Not at all	Not at all	Not at all	Not at all	Not at all	Not at all	Not at all	Good	No, not limited at ALL	No, not limited at ALL	No	No	No	No	Moderately	Most of the time	Most of the time	None of the time	Most of the time	No	138916337	c86e5395-b33e-4eff-91e4-eec7ff8b68fb	#NULL!	28	2020-12-31	13	Not at all	Not at all	Not at all	Not at all	Not at all	Not at all	Not at all	Not at all	Not at all	good	No, not limited at ALL	No, not limited at ALL	No	No	No	No	Moderately
Kagera	Bukoba Municipal Council	Kagera Regional Hospital	Male	KGR/KGR/25	1-2 hours	Not at all	Not at all	Not at all	Not at all	Not at all	Not at all	Not at all	Not at all	Good	No, not limited at ALL	No, not limited at ALL	No	No	No	No	Not at all	None of the time	None of the time	None of the time	None of the time	No	129470026	9ea1e5a4-9ee3-4003-a0fe-0f05885db23d	#NULL!	358	2020-12-31	16	0	0	0	0	0	0	0	0	0	good	No, not limited at ALL	No, not limited at ALL	No	No	No	No	Not at all
Dodoma	Mpwapwa District Council	Chipogoro Dispensary	Female	DOM/CPGR/03	Less than 1 hour	More than half the days	Not at all	Not at all	Not at all	Not at all	Not at all	Not at all	Several days	Very good	No, not limited at ALL	No, not limited at ALL	No	No	No	Yes	Moderately	All of the Time	A good bit of the time	Some of the time	Some of the time	No	127100077	a87cb6d2-bdc1-4152-8be5-8a7260dffe4c	#NULL!	136	2020-12-31	17	Nearly everyday	0	0	0	0	0	0	More than half the days	0	Very good	No, not limited at ALL	No, not limited at ALL	No	No	No	Yes	Moderately
Shinyanga	Ushetu District Council	Ukune Health Center	Female	SHY/UKN/26	1-2 hours	Not at all	Not at all	Not at all	Not at all	Not at all	Not at all	Not at all	Not at all	Good	No, not limited at ALL	No, not limited at ALL	No	No	No	No	Not at all	All of the Time	All of the Time	None of the time	None of the time	No	149720743	010e8eb6-6596-45ef-952b-07646407f208	#NULL!	1161	2020-12-31	24	0	0	0	0	0	0	0	0	0	good	No, not limited at ALL	No, not limited at ALL	No	No	No	No	Not at all
Dodoma	Mpwapwa District Council	Chipogoro Dispensary	Male	DOM/CPGR/20	1-2 hours	Not at all	Not at all	Several days	Several days	Not at all	Not at all	Not at all	Not at all	Good	No, not limited at ALL	No, not limited at ALL	No	No	No	No	Moderately	A little of the time	Most of the time	A little of the time	None of the time	No	134914797	5eed8948-c5c8-4bca-aa45-02c756f53f6a	#NULL!	618	2020-12-31	24	0	0	More than half the days	More than half the days	0	0	0	0	0	good	No, not limited at ALL	No, not limited at ALL	No	No	No	No	Moderately
Dodoma	Mpwapwa District Council	Chipogoro Dispensary	Female	DOM/CPGR/40	1-2 hours	Not at all	Not at all	Not at all	Not at all	Not at all	Not at all	Not at all	Not at all	Good	No, not limited at ALL	No, not limited at ALL	No	No	No	No	Moderately	Most of the time	Most of the time	None of the time	None of the time	No	141006507	43a3767d-ac06-42d5-8a29-df4cdbea6a14	#NULL!	970	2020-12-31	22	0	0	0	0	0	0	0	0	0	good	No, not limited at ALL	No, not limited at ALL	No	No	No	No	Moderately
Dodoma	Mpwapwa District Council	Chipogoro Dispensary	Male	DOM/CPGR/04	Less than 1 hour	Not at all	Not at all	Several days	Not at all	Not at all	Not at all	Not at all	Not at all	Good	No, not limited at ALL	No, not limited at ALL	No	No	No	No	Not at all	None of the time	None of the time	None of the time	None of the time	No	127100082	0ad9dcef-691a-45de-b01e-8c8fdd20448d	#NULL!	90	2020-12-31	10	Not at all	Not at all	Several days	Not at all	Not at all	Not at all	Not at all	Not at all	Not at all	good	No, not limited at ALL	No, not limited at ALL	No	No	No	No	Not at all
Dodoma	Mpwapwa District Council	Chipogoro Dispensary	Female	DOM/CPGR/49	More than 2 hours	Not at all	Not at all	Not at all	Not at all	Not at all	Not at all	Several days	Several days	Good	No, not limited at ALL	Yes, Limited A Little	No	Yes	No	No	Moderately	A good bit of the time	A good bit of the time	None of the time	None of the time	No	142311973	b4a0969e-6b78-4c07-89d1-5330b3248ba9	#NULL!	645	2020-12-31	14	Not at all	Not at all	Not at all	Not at all	Not at all	Not at all	Several days	Several days	Not at all	good	No, not limited at ALL	Yes, Limited A Little	No	Yes	No	No	Moderately
Mbeya	Kyela District Council	Njisi Dispensary	Female	MB/NJS/60	1-2 hours	Not at all	Not at all	Not at all	Not at all	Not at all	Not at all	Not at all	Not at all	Good	No, not limited at ALL	No, not limited at ALL	No	No	No	No	Not at all	A good bit of the time	A good bit of the time	None of the time	None of the time	No	145314192	4720b796-0c04-4759-b928-a0b939c14f31	#NULL!	725	2020-12-31	14	Not at all	Not at all	Not at all	Not at all	Not at all	Not at all	Not at all	Not at all	Not at all	good	No, not limited at ALL	No, not limited at ALL	No	No	No	No	Not at all
Dar es Salaam	Temeke Municipal Council	Temeke Hospital - RRH	Male	DSM/TMk/24	Less than 1 hour	Not at all	Not at all	Not at all	Not at all	Not at all	Not at all	Not at all	Not at all	Good	No, not limited at ALL	No, not limited at ALL	No	No	No	No	Not at all	All of the Time	All of the Time	All of the Time	None of the time	No	129488123	54c239bf-dd82-425c-880d-fd2065073fc5	#NULL!	236	2020-12-31	13	Not at all	Not at all	Not at all	Not at all	Not at all	Not at all	Not at all	Not at all	Not at all	good	No, not limited at ALL	No, not limited at ALL	No	No	No	No	Not at all
Mtwara	Masai Town Council	Mkomaindo Hospital	Female	MTR/MNDO/10	1-2 hours	Not at all	Not at all	Not at all	Not at all	Not at all	Not at all	Not at all	Not at all	Good	No, not limited at ALL	No, not limited at ALL	No	No	No	No	Not at all	Most of the time	Most of the time	None of the time	None of the time	No	131196509	4f80a80b-dee5-40b2-a524-c0190776dd94	#NULL!	302	2020-12-31	10	Not at all	Not at all	Not at all	Not at all	Not at all	Not at all	Not at all	Not at all	Not at all	good	No, not limited at ALL	No, not limited at ALL	No	No	No	No	Not at all
Iringa	Iringa Municipal Council	Igumbilo Dispensary	Female	IRG/IML/30	Less than 1 hour	Not at all	Not at all	Not at all	Not at all	Not at all	Not at all	Not at all	Not at all	Good	No, not limited at ALL	No, not limited at ALL	No	No	No	No	Not at all	Most of the time	Most of the time	None of the time	None of the time	No	137786684	6c02ed84-6ea8-4cfe-abb3-0e8d08a3cdbf	#NULL!	523	2020-12-31	12	Not at all	Not at all	Not at all	Not at all	Not at all	Not at all	Not at all	Not at all	Not at all	good	No, not limited at ALL	No, not limited at ALL	No	No	No	No	Not at all
Kagera	Karagwe District Council	Nyakaiga Hospital	Female	KGR/NKG/06	1-2 hours	Several days	Several days	Not at all	Not at all	Several days	Not at all	Not at all	Not at all	Very good	No, not limited at ALL	No, not limited at ALL	No	No	No	No	Not at all	Most of the time	Most of the time	A little of the time	None of the time	No	126539679	bcadf25c-19de-41cc-a5dc-bd976cf29aef	#NULL!	77	2020-12-31	14	Several days	Several days	Not at all	Not at all	Several days	Not at all	Not at all	Not at all	Several days	Very good	No, not limited at ALL	No, not limited at ALL	No	No	No	No	Not at all
Morogoro	Ifakara Town Council	St. Francis Hospital - DDH	Male	MRG/IFKR/03	1-2 hours	Not at all	Not at all	Not at all	Not at all	Not at all	Not at all	Not at all	Not at all	Good	No, not limited at ALL	No, not limited at ALL	No	No	No	No	Not at all	A good bit of the time	Most of the time	None of the time	None of the time	No	125889979	77ea95c5-44e6-49c8-9852-f09dcf23b229	#NULL!	61	2020-12-31	10	Not at all	Not at all	Not at all	Not at all	Not at all	Not at all	Not at all	Not at all	Not at all	good	No, not limited at ALL	No, not limited at ALL	No	No	No	No	Not at all
Tanga	Mkinga District Council	Maramba Health Center	Male	TNG/MRM/56	1-2 hours	Not at all	Not at all	Not at all	Not at all	Not at all	Not at all	Not at all	Not at all	Good	No, not limited at ALL	No, not limited at ALL	No	No	No	No	Not at all	Most of the time	Most of the time	None of the time	Most of the time	No	145350172	88721bcd-69b8-48ac-b17d-eb9f406173f1	#NULL!	729	2020-12-31	14	Not at all	Not at all	Not at all	Not at all	Not at all	Not at all	Not at all	Not at all	Not at all	good	No, not limited at ALL	No, not limited at ALL	No	No	No	No	Not at all
Njombe	Wanging'ombe District Council	Kidugala Health Center	Female	NJM/KDGL/43	1-2 hours	Not at all	Not at all	Not at all	Not at all	Not at all	Not at all	Not at all	Not at all	Good	No, not limited at ALL	No, not limited at ALL	No	No	No	No	Not at all	Most of the time	Most of the time	None of the time	None of the time	No	146093447	287506d7-3012-45b4-a22e-9137163c5fc5	#NULL!	747	2020-12-31	12	Not at all	Not at all	Not at all	Not at all	Not at all	Not at all	Not at all	Not at all	Not at all	good	No, not limited at ALL	No, not limited at ALL	No	No	No	No	Not at all
Dar es Salaam	Ilala Municipal Council	Amana Hospital - RRH	Male	DSM/AMN/29	1-2 hours	Not at all	Not at all	Not at all	Not at all	Not at all	Not at all	Not at all	Not at all	Very good	No, not limited at ALL	No, not limited at ALL	No	No	No	No	Not at all	Most of the time	Most of the time	None of the time	None of the time	No	130890842	cb3a46c0-cb6a-413d-a922-58e6f0ad960a	#NULL!	296	2020-12-31	11	Not at all	Not at all	Not at all	Not at all	Not at all	Not at all	Not at all	Not at all	Not at all	Very good	No, not limited at ALL	No, not limited at ALL	No	No	No	No	Not at all
Tabora	Uyui District Council	Goweko Dispensary	Female	TBR/GWK/04	Less than 1 hour	Several days	Several days	Not at all	Several days	Several days	Not at all	Not at all	Not at all	Very good	No, not limited at ALL	Yes, Limited A Little	No	No	Yes	Yes	Moderately	Most of the time	Some of the time	A good bit of the time	Most of the time	No	125509259	b3e0d055-f060-4472-9b52-c986f278611e	#NULL!	44	2020-12-31	13	Several days	Several days	Not at all	Several days	Several days	Not at all	Not at all	Not at all	Not at all	Very good	No, not limited at ALL	Yes, Limited A Little	No	No	Yes	Yes	Moderately
Mbeya	Kyela District Council	Njisi Dispensary	Male	MB/NJS/48	Less than 1 hour	Not at all	Not at all	Not at all	Not at all	Several days	Not at all	Not at all	Not at all	Good	No, not limited at ALL	No, not limited at ALL	No	No	No	No	Not at all	A good bit of the time	A good bit of the time	None of the time	None of the time	No	143310099	bcdfc8f4-9b4c-4a3b-9e6b-fff7851e4cf3	#NULL!	666	2020-12-31	10	Not at all	Not at all	Not at all	Not at all	Several days	Not at all	Not at all	Not at all	Not at all	good	No, not limited at ALL	No, not limited at ALL	No	No	No	No	Not at all
Dar es Salaam	Ubungo Municipal Council	Sinza Hospital - District Hospital	Male	DSM/SNZ/28	1-2 hours	Not at all	Not at all	Not at all	Not at all	Not at all	Not at all	Not at all	Not at all	Good	No, not limited at ALL	No, not limited at ALL	No	No	No	No	Not at all	Most of the time	Most of the time	None of the time	None of the time	No	128262694	c8847c04-d346-4732-a89f-b8d4b35d7aca	#NULL!	166	2020-12-31	10	Not at all	Not at all	Not at all	Not at all	Not at all	Not at all	Not at all	Not at all	Not at all	good	No, not limited at ALL	No, not limited at ALL	No	No	No	No	Not at all
Mwanza	Sengerema District Council	Katunguru Health Center	Male	MWZ/KTGR/42	1-2 hours	Not at all	Not at all	Not at all	Not at all	Not at all	Not at all	Not at all	Not at all	Fair	No, not limited at ALL	No, not limited at ALL	No	No	No	No	Not at all	A good bit of the time	A good bit of the time	Some of the time	A little of the time	No	128964338	37fd84d7-489b-4157-bca3-a36176038b9e	#NULL!	187	2020-12-31	13	Not at all	Not at all	Not at all	Not at all	Not at all	Not at all	Not at all	Not at all	Not at all	Fair	No, not limited at ALL	No, not limited at ALL	No	No	No	No	Not at all
Mbeya	Mbeya District Council	Inyala Health Center	Male	MB/IYL/44	1-2 hours	Several days	Not at all	Several days	Several days	Several days	Not at all	Not at all	Not at all	Good	No, not limited at ALL	No, not limited at ALL	No	No	No	No	Not at all	None of the time	A good bit of the time	None of the time	None of the time	No	143614799	3a2cc4a4-d33b-4959-b25d-6cb303d197dc	#NULL!	678	2020-12-31	11	Several days	Not at all	Several days	Several days	Several days	Not at all	Not at all	Not at all	Not at all	good	No, not limited at ALL	No, not limited at ALL	No	No	No	No	Not at all
Morogoro	Ifakara Town Council	St. Francis Hospital - DDH	Female	MRG)IFKR/52	Less than 1 hour	Not at all	Not at all	Several days	Not at all	Not at all	Not at all	Not at all	Not at all	Good	No, not limited at ALL	No, not limited at ALL	No	No	No	No	Not at all	Most of the time	Most of the time	A little of the time	None of the time	No	138923989	339a7890-59ea-4c51-8991-280fb02b21d6	#NULL!	537	2020-12-31	12	Not at all	Not at all	Several days	Not at all	Not at all	Not at all	Not at all	Not at all	Not at all	good	No, not limited at ALL	No, not limited at ALL	No	No	No	No	Not at all
Dodoma	Mpwapwa District Council	Chipogoro Dispensary	Male	DOM/CPGR/34	Less than 1 hour	Several days	Not at all	Nearly everyday	Nearly everyday	Not at all	Not at all	Nearly everyday	Several days	Good	No, not limited at ALL	No, not limited at ALL	No	No	No	No	Moderately	A good bit of the time	A good bit of the time	None of the time	None of the time	Yes	138366498	da2a5f1f-03e0-4765-a95d-d22042469314	#NULL!	532	2020-12-31	14	Several days	Not at all	Nearly everyday	Nearly everyday	Not at all	Not at all	Nearly everyday	Several days	Not at all	good	No, not limited at ALL	No, not limited at ALL	No	No	No	No	Moderately
Dar es Salaam	Temeke Municipal Council	Temeke Hospital - RRH	Female	DSM/TMK/18	Less than 1 hour	Not at all	Not at all	Not at all	Not at all	Not at all	Not at all	Not at all	Not at all	Very good	No, not limited at ALL	No, not limited at ALL	No	No	No	No	Not at all	All of the Time	All of the Time	None of the time	None of the time	No	129488107	3cfcf96b-0bf0-4372-95cb-0042bece83ed	#NULL!	230	2020-12-31	14	Not at all	Not at all	Not at all	Not at all	Not at all	Not at all	Not at all	Not at all	Not at all	Very good	No, not limited at ALL	No, not limited at ALL	No	No	No	No	Not at all
Mara	Tarime District Council	Nyangoto Health Center	Female	MR/NGT/45	Less than 1 hour	Not at all	Not at all	Not at all	Not at all	Not at all	Not at all	Not at all	Not at all	Good	No, not limited at ALL	No, not limited at ALL	No	No	No	No	A little bit	None of the time	None of the time	None of the time	None of the time	No	141389658	9ad96864-b0cb-4657-886d-982eb1c5f78f	#NULL!	617	2020-12-31	14	Not at all	Not at all	Not at all	Not at all	Not at all	Not at all	Not at all	Not at all	Not at all	good	No, not limited at ALL	No, not limited at ALL	No	No	No	No	A little bit
Mbeya	Mbarali District Council	Mapogoro Dispensary	Female	MB/MPGR/19	Less than 1 hour	Nearly everyday	Nearly everyday	Not at all	Not at all	Not at all	Several days	Not at all	Not at all	Good	No, not limited at ALL	No, not limited at ALL	No	No	No	No	Not at all	All of the Time	All of the Time	None of the time	None of the time	No	130472422	d7c39675-d688-41ab-9ed0-f90fa6647069	#NULL!	397	2020-12-31	23	Not at all	Not at all	0	0	0	More than half the days	0	0	Several days	good	No, not limited at ALL	No, not limited at ALL	No	No	No	No	Not at all
Mtwara	Masai Town Council	Mkomaindo Hospital	Male	MTR/MNDO/36	Less than 1 hour	Not at all	Not at all	Not at all	Not at all	Not at all	Not at all	Not at all	Not at all	Good	No, not limited at ALL	No, not limited at ALL	No	No	No	No	Not at all	Most of the time	Most of the time	None of the time	None of the time	No	138038291	f90e4021-a585-460f-9cfb-4382275641c7	#NULL!	525	2020-12-31	14	Not at all	Not at all	Not at all	Not at all	Not at all	Not at all	Not at all	Not at all	Not at all	good	No, not limited at ALL	No, not limited at ALL	No	No	No	No	Not at all
Mbeya	Mbeya District Council	Inyala Health Center	Male	MB/IYL/33	1-2 hours	More than half the days	Not at all	Not at all	Not at all	Not at all	Not at all	Not at all	Not at all	Good	No, not limited at ALL	No, not limited at ALL	No	No	No	No	Not at all	A little of the time	Most of the time	None of the time	None of the time	No	140067928	14589316-5e77-4530-a554-ac512777fc1a	#NULL!	578	2020-12-31	11	More than half the days	Not at all	Not at all	Not at all	Not at all	Not at all	Not at all	Not at all	Not at all	good	No, not limited at ALL	No, not limited at ALL	No	No	No	No	Not at all
Dar es Salaam	Ilala Municipal Council	Amana Hospital - RRH	Female	DSM/AMN/06	1-2 hours	Several days	Not at all	Not at all	Several days	Not at all	Not at all	Not at all	Not at all	Very good	No, not limited at ALL	No, not limited at ALL	No	No	No	No	A little bit	Most of the time	Most of the time	None of the time	None of the time	No	126758573	01b5c5d1-d855-4e47-915e-726869213f50	#NULL!	80	2020-12-31	12	Several days	Not at all	Not at all	Several days	Not at all	Not at all	Not at all	Not at all	Not at all	Very good	No, not limited at ALL	No, not limited at ALL	No	No	No	No	A little bit
Tanga	Mkinga District Council	Maramba Health Center	Male	TNG/MRM/26	More than 2 hours	Not at all	Not at all	Not at all	Not at all	Several days	Not at all	Several days	Several days	Fair	No, not limited at ALL	No, not limited at ALL	No	No	No	No	Not at all	A little of the time	A little of the time	A little of the time	None of the time	No	130466498	979bc4d0-05dd-48e4-8019-7046596f2ec0	#NULL!	265	2020-12-31	10	Not at all	Not at all	Not at all	Not at all	Several days	Not at all	Several days	Several days	Not at all	Fair	No, not limited at ALL	No, not limited at ALL	No	No	No	No	Not at all
Dar es Salaam	Ilala Municipal Council	Infectious Disease Center Clinic	Male	DSM/IDC/70	1-2 hours	Not at all	Not at all	Not at all	Not at all	Not at all	Not at all	Not at all	Not at all	Good	No, not limited at ALL	No, not limited at ALL	No	No	No	No	Not at all	Most of the time	Most of the time	None of the time	None of the time	No	147250318	2f3ab9b0-e691-4fcb-b9b9-7036ad32ec65	#NULL!	809	2020-12-31	12	Not at all	Not at all	Not at all	Not at all	Not at all	Not at all	Not at all	Not at all	Not at all	good	No, not limited at ALL	No, not limited at ALL	No	No	No	No	Not at all
Dar es Salaam	Ilala Municipal Council	Infectious Disease Center Clinic	Female	DSM/IDC/08	Less than 1 hour	Not at all	Not at all	Not at all	Not at all	Not at all	Not at all	Not at all	Not at all	Good	No, not limited at ALL	No, not limited at ALL	No	No	No	No	Not at all	Most of the time	Most of the time	A little of the time	A little of the time	No	130802385	aa940e8a-ac7f-4ce1-ad9f-1c2adcfa61c5	#NULL!	291	2020-12-31	11	Not at all	Not at all	Not at all	Not at all	Not at all	Not at all	Not at all	Not at all	Not at all	good	No, not limited at ALL	No, not limited at ALL	No	No	No	No	Not at all
Dar es Salaam	Ilala Municipal Council	Infectious Disease Center Clinic	Female	DSM/IDC/15	Less than 1 hour	Not at all	Not at all	Not at all	Not at all	Not at all	Not at all	Not at all	Not at all	Good	No, not limited at ALL	No, not limited at ALL	No	No	No	No	Not at all	A good bit of the time	A good bit of the time	None of the time	None of the time	No	130802456	d6ed0cef-06b8-4a5d-a589-a77228a0c2b6	#NULL!	7	2020-12-31	13	Not at all	Not at all	Not at all	Not at all	Not at all	Not at all	Not at all	Not at all	Not at all	good	No, not limited at ALL	No, not limited at ALL	No	No	No	No	Not at all
Mwanza	Kwimba District Council	Nyambiti Health Center	Female	MWZ/NMT/38	1-2 hours	Not at all	Not at all	Not at all	Not at all	Not at all	Not at all	Not at all	Not at all	Good	No, not limited at ALL	No, not limited at ALL	No	No	No	No	Not at all	All of the Time	All of the Time	None of the time	None of the time	No	135907780	883e7bdc-67ff-4bd7-968f-d4160d84a8a8	#NULL!	462	2020-12-31	11	Not at all	Not at all	Not at all	Not at all	Not at all	Not at all	Not at all	Not at all	Not at all	good	No, not limited at ALL	No, not limited at ALL	No	No	No	No	Not at all
Arusha	Arusha City Council	Ngarenaro Health Center	Female	ARS/NGRN/15	1-2 hours	Not at all	Several days	Several days	Not at all	More than half the days	Not at all	Not at all	Not at all	Good	No, not limited at ALL	No, not limited at ALL	No	No	No	No	A little bit	All of the Time	Most of the time	Some of the time	Some of the time	No	140220820	31acfe55-7a02-441a-b7be-91c7007d6a21	#NULL!	928	2020-12-31	23	0	More than half the days	More than half the days	0	Nearly everyday	0	0	0	0	good	No, not limited at ALL	No, not limited at ALL	No	No	No	No	A little bit
Dar es Salaam	Ubungo Municipal Council	Sinza Hospital - District Hospital	Female	DSM/SNZ/45	Less than 1 hour	Not at all	Not at all	Not at all	Not at all	Not at all	Not at all	Not at all	Not at all	Good	No, not limited at ALL	No, not limited at ALL	No	No	No	No	Moderately	Most of the time	Most of the time	None of the time	None of the time	No	129779935	f6ae7466-0e4a-43a7-bf13-3efbef7ba59c	#NULL!	261	2020-12-31	10	Not at all	Not at all	Not at all	Not at all	Not at all	Not at all	Not at all	Not at all	Not at all	good	No, not limited at ALL	No, not limited at ALL	No	No	No	No	Moderately
Mbeya	Mbeya District Council	Inyala Health Center	Male	MB/IYL/45	1-2 hours	Not at all	Not at all	Not at all	Not at all	Not at all	Not at all	Not at all	Not at all	Good	No, not limited at ALL	No, not limited at ALL	No	No	No	No	Not at all	A little of the time	Most of the time	A good bit of the time	None of the time	No	143614803	1f0eb70b-81b1-4a54-8e10-13cba876ff67	#NULL!	679	2020-12-31	11	Not at all	Not at all	Not at all	Not at all	Not at all	Not at all	Not at all	Not at all	Not at all	good	No, not limited at ALL	No, not limited at ALL	No	No	No	No	Not at all
Shinyanga	Ushetu District Council	Ukune Health Center	Male	SHY/UKN/19	1-2 hours	Not at all	Not at all	Not at all	Not at all	Not at all	Not at all	Not at all	Not at all	Good	No, not limited at ALL	No, not limited at ALL	No	No	No	No	Not at all	Most of the time	Most of the time	None of the time	None of the time	No	141119116	dfae96b5-bfd3-4072-9652-f745665d21d2	#NULL!	613	2020-12-31	14	Not at all	Not at all	Not at all	Not at all	Not at all	Not at all	Not at all	Not at all	Not at all	good	No, not limited at ALL	No, not limited at ALL	No	No	No	No	Not at all
Tabora	Uyui District Council	Goweko Dispensary	Male	TBR/GWK/12	More than 2 hours	Not at all	Not at all	Not at all	Several days	Not at all	Not at all	Not at all	Not at all	Good	Yes, Limited A Little	Yes, Limited A Little	Yes	No	No	Yes	Not at all	Most of the time	A good bit of the time	None of the time	None of the time	No	127608765	905ffec8-86f4-4c3c-b1ce-8fdccaf585c3	#NULL!	119	2020-12-31	12	Not at all	Not at all	Not at all	Several days	Not at all	Not at all	Not at all	Not at all	Not at all	good	Yes, Limited A Little	Yes, Limited A Little	Yes	No	No	Yes	Not at all
Dar es Salaam	Temeke Municipal Council	Temeke Hospital - RRH	Female	DSM/TMK/25	Less than 1 hour	Not at all	Not at all	Not at all	Not at all	Not at all	Not at all	Not at all	Not at all	Good	No, not limited at ALL	No, not limited at ALL	No	No	No	No	Not at all	None of the time	All of the Time	None of the time	None of the time	No	129488128	c82b4e7b-1051-42aa-9473-2a4e5c895953	#NULL!	237	2020-12-31	14	Not at all	Not at all	Not at all	Not at all	Not at all	Not at all	Not at all	Not at all	Not at all	good	No, not limited at ALL	No, not limited at ALL	No	No	No	No	Not at all
Dar es Salaam	Ubungo Municipal Council	Sinza Hospital - District Hospital	Male	DSM/SNZ/47	Less than 1 hour	Not at all	Not at all	Not at all	Not at all	Not at all	Not at all	Not at all	Not at all	Good	No, not limited at ALL	No, not limited at ALL	Yes	No	No	No	Not at all	Most of the time	Most of the time	None of the time	None of the time	No	129779937	10156a41-cba7-4caf-98cc-0811352c710b	#NULL!	262	2020-12-31	14	Not at all	Not at all	Not at all	Not at all	Not at all	Not at all	Not at all	Not at all	Not at all	good	No, not limited at ALL	No, not limited at ALL	Yes	No	No	No	Not at all
Morogoro	Ifakara Town Council	St. Francis Hospital - DDH	Female	MRG/IFKR/29	Less than 1 hour	Not at all	Not at all	Not at all	Not at all	Not at all	Not at all	Several days	Not at all	Good	No, not limited at ALL	No, not limited at ALL	No	No	No	No	Not at all	Most of the time	Most of the time	A little of the time	None of the time	No	131303493	4ea2a5bd-5440-44eb-932c-b9dbec54a459	#NULL!	319	2020-12-31	14	Not at all	Not at all	Not at all	Not at all	Not at all	Not at all	Several days	Not at all	Not at all	good	No, not limited at ALL	No, not limited at ALL	No	No	No	No	Not at all
Dar es Salaam	Ilala Municipal Council	Infectious Disease Center Clinic	Female	DSM/IDC/46	Less than 1 hour	Not at all	Not at all	Not at all	Not at all	Not at all	Not at all	Not at all	Not at all	Very good	No, not limited at ALL	No, not limited at ALL	No	No	No	No	Not at all	Most of the time	Most of the time	None of the time	None of the time	No	136943518	d85e5659-3cd3-43ae-82f5-fb4f85b7cb8b	#NULL!	497	2020-12-31	14	Not at all	Not at all	Not at all	Not at all	Not at all	Not at all	Not at all	Not at all	Not at all	Very good	No, not limited at ALL	No, not limited at ALL	No	No	No	No	Not at all
Geita	Geita District Council	Katoro Health Centre	Male	GIT/KTR/44	Less than 1 hour	Not at all	Not at all	Not at all	Not at all	Not at all	Not at all	Not at all	Not at all	Very good	No, not limited at ALL	No, not limited at ALL	No	No	No	No	Not at all	Most of the time	Most of the time	None of the time	None of the time	No	134002169	32d6bbf3-b360-40c1-8991-d2ab65578ffd	#NULL!	397	2020-12-31	11	Not at all	Not at all	Not at all	Not at all	Not at all	Not at all	Not at all	Not at all	Not at all	Very good	No, not limited at ALL	No, not limited at ALL	No	No	No	No	Not at all
Kigoma	Uvinza District Council	Nguruka Health Center	Male	KGM/NRK/22	Less than 1 hour	Not at all	Not at all	Not at all	Not at all	Not at all	Not at all	Not at all	Not at all	Very good	No, not limited at ALL	No, not limited at ALL	No	No	No	No	Not at all	Most of the time	Most of the time	Most of the time	Most of the time	No	133650398	5d7b3df3-6046-43a1-b975-b6fae45e4dc1	#NULL!	360	2020-12-31	13	Not at all	Not at all	Not at all	Not at all	Not at all	Not at all	Not at all	Not at all	Not at all	Very good	No, not limited at ALL	No, not limited at ALL	No	No	No	No	Not at all
Mara	Tarime District Council	Nyangoto Health Center	Male	MR/NGT/44	Less than 1 hour	Not at all	Not at all	Not at all	Not at all	Not at all	Not at all	Not at all	Not at all	Good	No, not limited at ALL	No, not limited at ALL	No	No	No	No	A little bit	None of the time	None of the time	None of the time	None of the time	No	141389653	5a6a69df-ac8f-4262-891e-0ad552f4781d	#NULL!	616	2020-12-31	12	Not at all	Not at all	Not at all	Not at all	Not at all	Not at all	Not at all	Not at all	Not at all	good	No, not limited at ALL	No, not limited at ALL	No	No	No	No	A little bit
Tabora	Uyui District Council	Goweko Dispensary	Female	TBR/GWK/08	1-2 hours	Not at all	Not at all	Several days	Several days	More than half the days	More than half the days	Not at all	Not at all	Fair	Yes, Limited A Little	Yes, Limited A Little	Yes	No	Yes	Yes	Moderately	A little of the time	A good bit of the time	A little of the time	A good bit of the time	Yes	125735134	e3266688-260b-4a02-a2c8-63428a146dd3	#NULL!	66	2020-12-31	24	0	0	More than half the days	More than half the days	Nearly everyday	Nearly everyday	0	0	0	Fair	Yes, Limited A Little	Yes, Limited A Little	Yes	No	Yes	Yes	Moderately
Tanga	Mkinga District Council	Maramba Health Center	Male	TNG/MRM/39	1-2 hours	Not at all	Not at all	Not at all	Not at all	Not at all	Not at all	Not at all	Not at all	Good	No, not limited at ALL	No, not limited at ALL	No	No	No	No	Not at all	Most of the time	Most of the time	None of the time	None of the time	No	136799620	e2a72343-806e-4e56-916f-d975d5d335fe	#NULL!	746	2020-12-31	23	0	0	0	0	0	0	0	0	0	good	No, not limited at ALL	No, not limited at ALL	No	No	No	No	Not at all
Morogoro	Ifakara Town Council	St. Francis Hospital - DDH	Male	MRG/IFKR/14	Less than 1 hour	Not at all	Not at all	Not at all	Not at all	Not at all	Not at all	Not at all	Not at all	Good	No, not limited at ALL	No, not limited at ALL	No	No	No	No	Not at all	Most of the time	Most of the time	None of the time	None of the time	No	127590273	c43507e9-139c-4c0b-a43d-20aaf199c685	#NULL!	116	2020-12-31	13	Not at all	Not at all	Not at all	Not at all	Not at all	Not at all	Not at all	Not at all	Not at all	good	No, not limited at ALL	No, not limited at ALL	No	No	No	No	Not at all
Kagera	Karagwe District Council	Nyakaiga Hospital	Male	KGR/NKG/02	More than 2 hours	Not at all	Not at all	Not at all	Several days	Not at all	Not at all	More than half the days	Several days	Good	No, not limited at ALL	No, not limited at ALL	Yes	No	No	Yes	Not at all	None of the time	Some of the time	Some of the time	Some of the time	No	126539340	8c8f7465-489b-4b3e-9416-51c7d3224bf1	#NULL!	76	2020-12-31	13	Not at all	Not at all	Not at all	Several days	Not at all	Not at all	More than half the days	Several days	Not at all	good	No, not limited at ALL	No, not limited at ALL	Yes	No	No	Yes	Not at all
Dar es Salaam	Temeke Municipal Council	Temeke Hospital - RRH	Male	DSM/TMK/12	Less than 1 hour	Not at all	Not at all	Not at all	Not at all	Not at all	Not at all	Not at all	Not at all	Excellent	No, not limited at ALL	No, not limited at ALL	No	No	No	No	Not at all	All of the Time	All of the Time	None of the time	None of the time	No	129000334	0b12fe37-3f3f-4011-913d-abf01f9150c3	#NULL!	192	2020-12-31	13	Not at all	Not at all	Not at all	Not at all	Not at all	Not at all	Not at all	Not at all	Not at all	Excellent	No, not limited at ALL	No, not limited at ALL	No	No	No	No	Not at all
Mwanza	Kwimba District Council	Nyambiti Health Center	Female	MWZ/NMT/27	1-2 hours	Not at all	Not at all	Not at all	Not at all	Not at all	Not at all	Not at all	Not at all	Good	No, not limited at ALL	No, not limited at ALL	No	No	No	No	Not at all	All of the Time	All of the Time	None of the time	None of the time	No	135212606	d2e39c82-afc1-4d51-8eb0-4ba993ee8b6c	#NULL!	642	2020-12-31	23	0	0	0	0	0	0	0	0	0	good	No, not limited at ALL	No, not limited at ALL	No	No	No	No	Not at all
Shinyanga	Kishapu District Council	Kishapu Health Center	Female	SHY/KSHP/21	Less than 1 hour	Not at all	Not at all	Not at all	Not at all	Not at all	Several days	Not at all	Not at all	Good	No, not limited at ALL	No, not limited at ALL	No	No	No	No	Not at all	Most of the time	Most of the time	A little of the time	None of the time	No	131788460	8433ab56-1c7c-4111-825e-bae0e5d2210f	#NULL!	324	2020-12-31	10	Not at all	Not at all	Not at all	Not at all	Not at all	Several days	Not at all	Not at all	Not at all	good	No, not limited at ALL	No, not limited at ALL	No	No	No	No	Not at all
Shinyanga	Kishapu District Council	Kishapu Health Center	Female	SHY/KSHP/20	1-2 hours	Several days	Several days	Several days	Not at all	Not at all	Not at all	Not at all	Not at all	Good	Yes, Limited A Little	No, not limited at ALL	No	No	No	No	Not at all	A little of the time	A good bit of the time	Some of the time	None of the time	No	131788454	7cdcbe7d-fa8a-4366-b1ac-b2306191c68c	#NULL!	323	2020-12-31	14	Several days	Several days	Several days	Not at all	Not at all	Not at all	Not at all	Not at all	Several days	good	Yes, Limited A Little	No, not limited at ALL	No	No	No	No	Not at all
Tabora	Uyui District Council	Goweko Dispensary	Female	TBR/GWK/29	Less than 1 hour	Several days	Several days	Several days	Several days	Several days	Not at all	Not at all	Not at all	Good	Yes, Limited A Little	Yes, Limited A Little	Yes	Yes	Yes	Yes	A little bit	A good bit of the time	A good bit of the time	Some of the time	Some of the time	No	131043481	fb33ebc1-76dd-4b77-9d83-f8a2ba123fc0	#NULL!	299	2020-12-31	10	Several days	Several days	Several days	Several days	Several days	Not at all	Not at all	Not at all	Not at all	good	Yes, Limited A Little	Yes, Limited A Little	Yes	Yes	Yes	Yes	A little bit
Kagera	Bukoba Municipal Council	Kagera Regional Hospital	Male	KGR/KGR/46	Less than 1 hour	Not at all	Not at all	Not at all	Not at all	Not at all	Not at all	Not at all	Not at all	Good	No, not limited at ALL	No, not limited at ALL	No	No	No	No	Not at all	Most of the time	Most of the time	Most of the time	None of the time	No	149769971	c4bacbc7-162d-4b23-a0d3-e7652d4fcd38	#NULL!	847	2020-12-31	14	Not at all	Not at all	Not at all	Not at all	Not at all	Not at all	Not at all	Not at all	Not at all	good	No, not limited at ALL	No, not limited at ALL	No	No	No	No	Not at all
Mbeya	Kyela District Council	Njisi Dispensary	Female	MB/NJS/45	Less than 1 hour	Not at all	Several days	Several days	Several days	Several days	More than half the days	Several days	Several days	Good	No, not limited at ALL	No, not limited at ALL	Yes	Yes	Yes	Yes	Moderately	A good bit of the time	Most of the time	Most of the time	Most of the time	Yes	137631101	7896f4b9-f104-4d29-98fe-151430f48977	#NULL!	799	2020-12-31	15	0	More than half the days	More than half the days	More than half the days	More than half the days	Nearly everyday	More than half the days	More than half the days	0	good	No, not limited at ALL	No, not limited at ALL	Yes	Yes	Yes	Yes	Moderately
Mtwara	Masai Town Council	Mkomaindo Hospital	Female	MTR/MNDO/34	1-2 hours	Several days	Several days	Not at all	Several days	Several days	More than half the days	Several days	Not at all	Very good	No, not limited at ALL	No, not limited at ALL	Yes	No	No	Yes	A little bit	A little of the time	A good bit of the time	Some of the time	None of the time	No	137707548	7437a965-8c37-43c8-b199-5990e4c347bb	#NULL!	515	2020-12-31	14	Several days	Several days	Not at all	Several days	Several days	More than half the days	Several days	Not at all	Not at all	Very good	No, not limited at ALL	No, not limited at ALL	Yes	No	No	Yes	A little bit
Njombe	Ludewa District Council	Mundindi Dispensary	Male	NJM/MDD/47	More than 2 hours	Not at all	Not at all	Not at all	Not at all	Not at all	Not at all	Not at all	Not at all	Good	No, not limited at ALL	No, not limited at ALL	No	No	No	No	Not at all	Most of the time	Most of the time	None of the time	None of the time	No	147983524	1f68c2bc-72e6-4200-ae4b-aa133d6b4498	#NULL!	824	2020-12-31	14	Not at all	Not at all	Not at all	Not at all	Not at all	Not at all	Not at all	Not at all	Not at all	good	No, not limited at ALL	No, not limited at ALL	No	No	No	No	Not at all
Morogoro	Ifakara Town Council	St. Francis Hospital - DDH	Female	MRG/IFKR/28	Less than 1 hour	Not at all	Not at all	Not at all	Not at all	Several days	Not at all	Several days	Not at all	Good	No, not limited at ALL	No, not limited at ALL	No	No	No	No	Not at all	Most of the time	Most of the time	None of the time	None of the time	No	131303488	edd66d94-dea9-48a8-8b27-52410bd1449a	#NULL!	318	2020-12-31	11	Not at all	Not at all	Not at all	Not at all	Several days	Not at all	Several days	Not at all	Not at all	good	No, not limited at ALL	No, not limited at ALL	No	No	No	No	Not at all
Katavi	Mpanda Municipal Council	Town Health Center	Male	KTV/TWN/53	Less than 1 hour	Not at all	Not at all	Not at all	Not at all	Not at all	Not at all	Not at all	Not at all	Very good	No, not limited at ALL	No, not limited at ALL	No	No	No	No	Not at all	Most of the time	Most of the time	None of the time	None of the time	No	137387083	7ce774ff-68a9-486d-9838-fe2c85c3859e	#NULL!	509	2020-12-31	10	Not at all	Not at all	Not at all	Not at all	Not at all	Not at all	Not at all	Not at all	Not at all	Very good	No, not limited at ALL	No, not limited at ALL	No	No	No	No	Not at all
Kilimanjaro	Same District Council	Ndungu Health Center	Male	KLM/NDG/48	1-2 hours	Not at all	Not at all	Not at all	Not at all	Not at all	Not at all	Not at all	Not at all	Good	No, not limited at ALL	No, not limited at ALL	No	No	No	No	Not at all	Most of the time	Most of the time	None of the time	None of the time	No	150361655	7b0c62b9-7cf8-43a5-b901-6f4a89249aa7	#NULL!	859	2020-12-31	11	Not at all	Not at all	Not at all	Not at all	Not at all	Not at all	Not at all	Not at all	Not at all	good	No, not limited at ALL	No, not limited at ALL	No	No	No	No	Not at all
Mbeya	Mbeya District Council	Inyala Health Center	Male	MB/IYL/29	More than 2 hours	Not at all	Not at all	Not at all	Not at all	Not at all	Not at all	Not at all	Not at all	Good	No, not limited at ALL	No, not limited at ALL	No	No	No	No	Not at all	Most of the time	Most of the time	None of the time	None of the time	No	138177274	96a1ecda-d2ed-4559-ab69-3b2d66a047d1	#NULL!	526	2020-12-31	10	Not at all	Not at all	Not at all	Not at all	Not at all	Not at all	Not at all	Not at all	Not at all	good	No, not limited at ALL	No, not limited at ALL	No	No	No	No	Not at all
Dar es Salaam	Ilala Municipal Council	Majohe Dispensary	Female	DSM/MJH/28	Less than 1 hour	Not at all	Not at all	Not at all	Not at all	Not at all	Not at all	Not at all	Not at all	Excellent	No, not limited at ALL	No, not limited at ALL	No	No	No	No	Not at all	All of the Time	All of the Time	None of the time	None of the time	No	135898773	c190f2dd-2ad8-45d1-a45a-b8dc92a099e2	#NULL!	690	2020-12-31	22	0	0	0	0	0	0	0	0	0	Excellent	No, not limited at ALL	No, not limited at ALL	No	No	No	No	Not at all
Dar es Salaam	Ubungo Municipal Council	Sinza Hospital - District Hospital	Female	DSM/SNZ/37	1-2 hours	Not at all	Not at all	Not at all	Not at all	Not at all	Not at all	Not at all	Not at all	Fair	No, not limited at ALL	No, not limited at ALL	No	Yes	No	No	Not at all	Most of the time	None of the time	None of the time	None of the time	No	129779924	6faa21f8-9207-414b-884a-7ff6fd99714b	#NULL!	253	2020-12-31	14	Not at all	Not at all	Not at all	Not at all	Not at all	Not at all	Not at all	Not at all	Not at all	Fair	No, not limited at ALL	No, not limited at ALL	No	Yes	No	No	Not at all
Dodoma	Mpwapwa District Council	Chipogoro Dispensary	Male	DOM/CPGR/50	1-2 hours	Not at all	Not at all	Not at all	Not at all	Not at all	Not at all	Not at all	Not at all	Good	No, not limited at ALL	Yes, Limited A Little	No	No	No	No	A little bit	A good bit of the time	A good bit of the time	A good bit of the time	None of the time	No	145800513	d6d1f347-a9e9-4367-ad6c-4bb9a0ace126	#NULL!	741	2020-12-31	13	Not at all	Not at all	Not at all	Not at all	Not at all	Not at all	Not at all	Not at all	Not at all	good	No, not limited at ALL	Yes, Limited A Little	No	No	No	No	A little bit
Shinyanga	Kishapu District Council	Kishapu Health Center	Male	SHY/KSHP/23	1-2 hours	Not at all	Not at all	Not at all	Not at all	Not at all	Not at all	Not at all	Not at all	Good	No, not limited at ALL	No, not limited at ALL	No	No	No	No	Not at all	Most of the time	Most of the time	None of the time	None of the time	No	131788463	0a99711a-dc0e-4bf5-b913-61706547fca4	#NULL!	326	2020-12-31	13	Not at all	Not at all	Not at all	Not at all	Not at all	Not at all	Not at all	Not at all	Not at all	good	No, not limited at ALL	No, not limited at ALL	No	No	No	No	Not at all
Dar es Salaam	Ubungo Municipal Council	Sinza Hospital - District Hospital	Female	DSM/SNZ/41	1-2 hours	Not at all	Not at all	Not at all	Not at all	Several days	Several days	Not at all	Not at all	Good	No, not limited at ALL	No, not limited at ALL	No	No	No	No	Moderately	Most of the time	Most of the time	None of the time	None of the time	No	129779930	90ab6b9a-9660-41f3-9f03-eaf9da5ccd47	#NULL!	257	2020-12-31	11	Not at all	Not at all	Not at all	Not at all	Several days	Several days	Not at all	Not at all	Not at all	good	No, not limited at ALL	No, not limited at ALL	No	No	No	No	Moderately
Tabora	Uyui District Council	Goweko Dispensary	Male	TBR/GWK/01	1-2 hours	Several days	Not at all	Several days	More than half the days	Several days	Not at all	Not at all	Not at all	Good	Yes, Limited A Little	Yes, Limited A Little	Yes	No	No	No	Moderately	Some of the time	A good bit of the time	Some of the time	Most of the time	No	125509248	3959c425-91a5-4523-b206-39ab37e59366	#NULL!	62	2020-12-31	17	More than half the days	0	More than half the days	Nearly everyday	More than half the days	0	0	0	0	good	Yes, Limited A Little	Yes, Limited A Little	Yes	No	No	No	Moderately
Njombe	Ludewa District Council	Mundindi Dispensary	Female	NJM/MDD/46	1-2 hours	Not at all	Several days	Not at all	Not at all	Not at all	Not at all	Not at all	Not at all	Good	No, not limited at ALL	No, not limited at ALL	No	No	No	No	Not at all	All of the Time	Most of the time	None of the time	None of the time	No	147983519	472eb767-b3a2-4bbe-a03d-57a1fa6edd46	#NULL!	823	2020-12-31	14	Not at all	Several days	Not at all	Not at all	Not at all	Not at all	Not at all	Not at all	Several days	good	No, not limited at ALL	No, not limited at ALL	No	No	No	No	Not at all
Mwanza	Sengerema District Council	Katunguru Health Center	Female	MWZ/KTGR/43	1-2 hours	Not at all	Not at all	Not at all	Not at all	Not at all	Not at all	Not at all	Not at all	Very good	No, not limited at ALL	No, not limited at ALL	No	No	No	No	Quiet a bit	All of the Time	Most of the time	None of the time	None of the time	No	128964341	964c67c3-4095-4a1d-bd5f-c8412068fb57	#NULL!	290	2020-12-31	19	0	0	0	0	0	0	0	0	0	Very good	No, not limited at ALL	No, not limited at ALL	No	No	No	No	Quiet a bit
Dar es Salaam	Ilala Municipal Council	Majohe Dispensary	Male	DSM/MJH/46	Less than 1 hour	Not at all	Not at all	Several days	Not at all	Not at all	Not at all	Not at all	Not at all	Good	No, not limited at ALL	No, not limited at ALL	No	No	No	No	Moderately	Most of the time	Most of the time	A little of the time	None of the time	No	142371800	d84417df-754e-4f91-af73-5b3534982ec7	#NULL!	648	2020-12-31	14	Not at all	Not at all	Several days	Not at all	Not at all	Not at all	Not at all	Not at all	Not at all	good	No, not limited at ALL	No, not limited at ALL	No	No	No	No	Moderately
Mwanza	Sengerema District Council	Katunguru Health Center	Female	MWZ/KTGR/34	1-2 hours	Not at all	Not at all	Not at all	Several days	Several days	Several days	Not at all	Not at all	Good	No, not limited at ALL	No, not limited at ALL	No	No	No	No	Not at all	A good bit of the time	A good bit of the time	None of the time	None of the time	No	128964317	323647c5-dbc3-4c2c-8efa-b2796af5de06	#NULL!	183	2020-12-31	10	Not at all	Not at all	Not at all	Several days	Several days	Several days	Not at all	Not at all	Not at all	good	No, not limited at ALL	No, not limited at ALL	No	No	No	No	Not at all
Mbeya	Mbarali District Council	Mapogoro Dispensary	Male	MB/MPGR/02	Less than 1 hour	Not at all	Not at all	Not at all	Several days	Not at all	Not at all	Not at all	Not at all	Good	No, not limited at ALL	No, not limited at ALL	Yes	No	No	No	Not at all	Most of the time	Most of the time	None of the time	None of the time	No	127046507	40328775-e076-4340-b237-51906c110510	#NULL!	88	2020-12-31	14	Not at all	Not at all	Not at all	Several days	Not at all	Not at all	Not at all	Not at all	Not at all	good	No, not limited at ALL	No, not limited at ALL	Yes	No	No	No	Not at all
Mbeya	Mbeya District Council	Inyala Health Center	Male	MB/IYL/42	Less than 1 hour	Not at all	Not at all	Not at all	Not at all	Not at all	Not at all	Not at all	Not at all	Good	No, not limited at ALL	No, not limited at ALL	No	No	No	No	Not at all	Most of the time	Most of the time	None of the time	None of the time	No	143614792	07f746c8-ab7c-42dc-b1fb-dac656a52d5a	#NULL!	677	2020-12-31	14	Not at all	Not at all	Not at all	Not at all	Not at all	Not at all	Not at all	Not at all	Not at all	good	No, not limited at ALL	No, not limited at ALL	No	No	No	No	Not at all
Geita	Geita District Council	Katoro Health Centre	Female	GIT/KTR/33	1-2 hours	Not at all	Not at all	Not at all	Not at all	Not at all	Not at all	Not at all	Not at all	Very good	No, not limited at ALL	No, not limited at ALL	No	No	No	No	Not at all	Most of the time	Most of the time	None of the time	None of the time	No	134002127	2c267ef8-f813-4512-9b5c-44bb5c6780cd	#NULL!	386	2020-12-31	11	Not at all	Not at all	Not at all	Not at all	Not at all	Not at all	Not at all	Not at all	Not at all	Very good	No, not limited at ALL	No, not limited at ALL	No	No	No	No	Not at all
Tabora	Nzega Town Council	Nzega TC Hospital	Female	TBRA/NZG/24	Less than 1 hour	Not at all	Not at all	Not at all	Not at all	Not at all	Not at all	Not at all	Not at all	Very good	No, not limited at ALL	No, not limited at ALL	No	No	No	No	Not at all	Most of the time	Most of the time	None of the time	None of the time	No	132421038	12449c54-a9dd-4589-bd8d-b469aa3d945a	#NULL!	348	2020-12-31	11	Not at all	Not at all	Not at all	Not at all	Not at all	Not at all	Not at all	Not at all	Not at all	Very good	No, not limited at ALL	No, not limited at ALL	No	No	No	No	Not at all
Mtwara	Masai Town Council	Mkomaindo Hospital	Male	MTR/MNDO/11	Less than 1 hour	Several days	Several days	Not at all	Not at all	Not at all	Not at all	Not at all	Not at all	Fair	No, not limited at ALL	No, not limited at ALL	No	No	No	No	A little bit	Most of the time	A good bit of the time	A good bit of the time	None of the time	No	131196512	8ec5717b-f323-4d65-b215-8f640fce0f30	#NULL!	303	2020-12-31	11	Several days	Several days	Not at all	Not at all	Not at all	Not at all	Not at all	Not at all	Not at all	Fair	No, not limited at ALL	No, not limited at ALL	No	No	No	No	A little bit
Dar es Salaam	Ilala Municipal Council	Infectious Disease Center Clinic	Female	DSM/IDC/21	Less than 1 hour	More than half the days	Not at all	Not at all	Not at all	Not at all	Several days	Not at all	Several days	Excellent	No, not limited at ALL	No, not limited at ALL	No	No	No	No	Not at all	Most of the time	Most of the time	A little of the time	None of the time	No	130829061	8263beae-ab17-45ae-9700-144685457707	#NULL!	174	2020-12-31	14	More than half the days	Not at all	Not at all	Not at all	Not at all	Several days	Not at all	Several days	Not at all	Excellent	No, not limited at ALL	No, not limited at ALL	No	No	No	No	Not at all
Iringa	Iringa Municipal Council	Igumbilo Dispensary	Female	IRG/IML/21	1-2 hours	Not at all	Not at all	Several days	Not at all	Not at all	Not at all	Not at all	Not at all	Good	No, not limited at ALL	No, not limited at ALL	No	No	No	No	Not at all	All of the Time	All of the Time	None of the time	None of the time	No	137786627	20ac7a35-8972-4222-9f47-821133524e31	#NULL!	806	2020-12-31	18	0	0	More than half the days	0	0	0	0	0	0	good	No, not limited at ALL	No, not limited at ALL	No	No	No	No	Not at all
Tabora	Uyui District Council	Goweko Dispensary	Female	TBR/GWK/26	Less than 1 hour	Several days	Several days	Several days	Several days	Not at all	Not at all	Not at all	Not at all	Fair	Yes, Limited A Little	Yes, Limited A Little	No	No	No	Yes	A little bit	Some of the time	Some of the time	Some of the time	A little of the time	No	129323684	477435f5-5bfc-4942-8c01-6b0b4e56879f	#NULL!	200	2020-12-31	11	Several days	Several days	Several days	Several days	Not at all	Not at all	Not at all	Not at all	Not at all	Fair	Yes, Limited A Little	Yes, Limited A Little	No	No	No	Yes	A little bit
Mbeya	Mbeya District Council	Inyala Health Center	Female	MB/IYL/47	Less than 1 hour	Several days	Several days	Not at all	Several days	Not at all	Not at all	Not at all	Not at all	Good	No, not limited at ALL	No, not limited at ALL	No	No	No	No	Not at all	A good bit of the time	A good bit of the time	A good bit of the time	None of the time	No	145679689	ed52d7ff-582c-4cc5-9c9a-91afa6d934a6	#NULL!	734	2020-12-31	14	Several days	Several days	Not at all	Several days	Not at all	Not at all	Not at all	Not at all	Not at all	good	No, not limited at ALL	No, not limited at ALL	No	No	No	No	Not at all
Njombe	Ludewa District Council	Mundindi Dispensary	Female	NJM/MDD/03	1-2 hours	Not at all	Not at all	Not at all	Not at all	Not at all	Not at all	Not at all	Not at all	Very good	No, not limited at ALL	No, not limited at ALL	No	No	No	No	Not at all	Most of the time	Most of the time	None of the time	None of the time	No	126495293	43cdf593-0b3d-432d-93a2-899fbf5ba7d7	#NULL!	75	2020-12-31	14	Not at all	Not at all	Not at all	Not at all	Not at all	Not at all	Not at all	Not at all	Not at all	Very good	No, not limited at ALL	No, not limited at ALL	No	No	No	No	Not at all
Dar es Salaam	Ilala Municipal Council	Infectious Disease Center Clinic	Female	DSM/IDC/60	1-2 hours	Not at all	Not at all	Not at all	Not at all	Not at all	Not at all	Not at all	Not at all	Good	No, not limited at ALL	No, not limited at ALL	No	No	No	No	Not at all	Most of the time	Most of the time	None of the time	None of the time	No	147250309	652447e1-c614-4cea-8562-3b89bb1b50d3	#NULL!	807	2020-12-31	12	Not at all	Not at all	Not at all	Not at all	Not at all	Not at all	Not at all	Not at all	Not at all	good	No, not limited at ALL	No, not limited at ALL	No	No	No	No	Not at all
Arusha	Arusha City Council	Ngarenaro Health Center	Female	ARS/NGRN/28	Less than 1 hour	Not at all	Not at all	More than half the days	Not at all	Several days	Several days	Not at all	Not at all	Very good	No, not limited at ALL	No, not limited at ALL	No	No	No	No	Moderately	A good bit of the time	A good bit of the time	A little of the time	None of the time	No	139558051	1798e01f-dca2-4ba3-a274-f5b5274447c6	#NULL!	568	2020-12-31	12	Not at all	Not at all	More than half the days	Not at all	Several days	Several days	Not at all	Not at all	Not at all	Very good	No, not limited at ALL	No, not limited at ALL	No	No	No	No	Moderately
Mbeya	Mbarali District Council	Mapogoro Dispensary	Male	MB/MPGR/29	Less than 1 hour	Not at all	Not at all	Not at all	Not at all	Not at all	Not at all	Not at all	Not at all	Good	No, not limited at ALL	No, not limited at ALL	No	No	No	No	Not at all	Most of the time	Most of the time	None of the time	None of the time	No	136797858	4775c0f1-9351-47ee-aad1-a50bcb0f3d4b	#NULL!	481	2020-12-31	10	Not at all	Not at all	Not at all	Not at all	Not at all	Not at all	Not at all	Not at all	Not at all	good	No, not limited at ALL	No, not limited at ALL	No	No	No	No	Not at all
Dar es Salaam	Ilala Municipal Council	Mnazi Mmoja Hospital	Male	DSM/mnz/20	More than 2 hours	Not at all	Not at all	Not at all	Not at all	Not at all	Not at all	Not at all	Not at all	Good	No, not limited at ALL	No, not limited at ALL	No	No	No	No	A little bit	Most of the time	Most of the time	Most of the time	Most of the time	Yes	130783404	6870a8c1-f6c4-44f1-9402-119eb7c3aeda	#NULL!	279	2020-12-31	10	Not at all	Not at all	Not at all	Not at all	Not at all	Not at all	Not at all	Not at all	Not at all	good	No, not limited at ALL	No, not limited at ALL	No	No	No	No	A little bit
Dar es Salaam	Temeke Municipal Council	Temeke Hospital - RRH	Female	DSM/TMK/21	1-2 hours	Not at all	Not at all	Not at all	Not at all	Not at all	Not at all	Not at all	Not at all	Good	No, not limited at ALL	No, not limited at ALL	No	No	No	No	Not at all	All of the Time	All of the Time	None of the time	None of the time	No	129488115	7a2c4305-26f1-496c-a0e4-6a02e6056a2e	#NULL!	233	2020-12-31	14	Not at all	Not at all	Not at all	Not at all	Not at all	Not at all	Not at all	Not at all	Not at all	good	No, not limited at ALL	No, not limited at ALL	No	No	No	No	Not at all
Mbeya	Mbeya District Council	Inyala Health Center	Female	MB/IYL/58	Less than 1 hour	Several days	Not at all	Several days	Not at all	Not at all	Not at all	Not at all	Not at all	Good	No, not limited at ALL	No, not limited at ALL	No	No	No	No	Not at all	Most of the time	Most of the time	A little of the time	None of the time	No	149814454	9c9fdeb2-3cb8-4066-ab07-87320b78c35b	#NULL!	1151	2020-12-31	15	More than half the days	0	More than half the days	0	0	0	0	0	0	good	No, not limited at ALL	No, not limited at ALL	No	No	No	No	Not at all
Dar es Salaam	Ilala Municipal Council	Mnazi Mmoja Hospital	Female	Dsm/mnz/44	1-2 hours	Not at all	Not at all	Not at all	Not at all	Not at all	Not at all	Not at all	Not at all	Good	No, not limited at ALL	No, not limited at ALL	No	No	No	No	Not at all	Most of the time	Most of the time	None of the time	None of the time	No	136854799	919eeeba-43cf-4403-91af-ca41d05a069a	#NULL!	491	2020-12-31	10	Not at all	Not at all	Not at all	Not at all	Not at all	Not at all	Not at all	Not at all	Not at all	good	No, not limited at ALL	No, not limited at ALL	No	No	No	No	Not at all
Morogoro	Ifakara Town Council	St. Francis Hospital - DDH	Female	MRG/IFKR/21	Less than 1 hour	Not at all	Not at all	Not at all	Not at all	Not at all	Not at all	Not at all	Not at all	Good	Yes, Limited A Lot	No, not limited at ALL	No	No	No	No	Not at all	Most of the time	Most of the time	None of the time	None of the time	No	129340678	356df936-e431-4fc8-b8cb-837d5f4543ca	#NULL!	225	2020-12-31	14	Not at all	Not at all	Not at all	Not at all	Not at all	Not at all	Not at all	Not at all	Not at all	good	Yes, Limited A Lot	No, not limited at ALL	No	No	No	No	Not at all
Tabora	Nzega Town Council	Nzega TC Hospital	Female	TBR/NZG/28	Less than 1 hour	Not at all	Not at all	Not at all	Not at all	Not at all	Not at all	Not at all	Not at all	Very good	No, not limited at ALL	No, not limited at ALL	No	No	No	No	Not at all	Most of the time	Most of the time	None of the time	None of the time	No	132421304	428126db-29c0-42f4-a22f-254667fa6b5a	#NULL!	352	2020-12-31	11	Not at all	Not at all	Not at all	Not at all	Not at all	Not at all	Not at all	Not at all	Not at all	Very good	No, not limited at ALL	No, not limited at ALL	No	No	No	No	Not at all
Dar es Salaam	Temeke Municipal Council	Temeke Hospital - RRH	Male	DSM/TMK/32	Less than 1 hour	Not at all	Not at all	Not at all	Not at all	Not at all	Not at all	Not at all	Not at all	Good	No, not limited at ALL	No, not limited at ALL	No	No	No	No	Not at all	All of the Time	All of the Time	None of the time	None of the time	No	130812084	797dd3c8-966b-4358-9fbd-dc04539f68e1	#NULL!	293	2020-12-31	12	Not at all	Not at all	Not at all	Not at all	Not at all	Not at all	Not at all	Not at all	Not at all	good	No, not limited at ALL	No, not limited at ALL	No	No	No	No	Not at all
Iringa	Mufundi District Council	Malangali Health Center	Male	IRG/MLGL/50	Less than 1 hour	Not at all	Not at all	Several days	Not at all	Not at all	Not at all	Not at all	Not at all	Good	No, not limited at ALL	No, not limited at ALL	No	No	No	No	Not at all	A little of the time	A good bit of the time	None of the time	None of the time	No	138917713	0078aae8-593a-4b1d-8d34-ccd1d9e38385	#NULL!	22	2020-12-31	14	Not at all	Not at all	Several days	Not at all	Not at all	Not at all	Not at all	Not at all	Not at all	good	No, not limited at ALL	No, not limited at ALL	No	No	No	No	Not at all
Pwani	Mkuranga District Council	St. Francis Xavier Dispensary	Female	PW/SFX/06	1-2 hours	Not at all	Not at all	Not at all	Not at all	Several days	Not at all	Not at all	Not at all	Good	No, not limited at ALL	No, not limited at ALL	No	No	No	No	Not at all	A little of the time	Most of the time	A little of the time	None of the time	No	129278256	3f0208a3-864a-4e50-a418-768a8b8bf177	#NULL!	215	2020-12-31	11	Not at all	Not at all	Not at all	Not at all	Several days	Not at all	Not at all	Not at all	Not at all	good	No, not limited at ALL	No, not limited at ALL	No	No	No	No	Not at all
Dar es Salaam	Ilala Municipal Council	Mnazi Mmoja Hospital	Female	Dsm/mnz/45	Less than 1 hour	Not at all	Not at all	Not at all	Not at all	Not at all	Not at all	Not at all	Not at all	Good	No, not limited at ALL	No, not limited at ALL	No	No	No	No	Not at all	Most of the time	Most of the time	None of the time	None of the time	No	136854801	0758e5da-2327-421d-b5bf-576c7db65a29	#NULL!	492	2020-12-31	14	Not at all	Not at all	Not at all	Not at all	Not at all	Not at all	Not at all	Not at all	Not at all	good	No, not limited at ALL	No, not limited at ALL	No	No	No	No	Not at all
Kagera	Bukoba Municipal Council	Kagera Regional Hospital	Female	KGR/KGR/11	1-2 hours	Several days	Several days	Not at all	Not at all	Not at all	Not at all	Not at all	Not at all	Good	No, not limited at ALL	No, not limited at ALL	No	No	No	No	Not at all	Most of the time	Most of the time	None of the time	None of the time	No	127340208	e6604af0-03db-49b6-b0b2-efadfe699626	#NULL!	81	2020-12-31	10	Several days	Several days	Not at all	Not at all	Not at all	Not at all	Not at all	Not at all	Not at all	good	No, not limited at ALL	No, not limited at ALL	No	No	No	No	Not at all
Dar es Salaam	Ubungo Municipal Council	Sinza Hospital - District Hospital	Female	DSM/SNZ/31	1-2 hours	Not at all	Not at all	Not at all	Not at all	Not at all	Not at all	Not at all	Not at all	Good	No, not limited at ALL	No, not limited at ALL	Yes	Yes	Yes	No	Not at all	Most of the time	None of the time	None of the time	None of the time	No	128262705	164fbae1-bba1-4a74-b947-77309f7e78ab	#NULL!	169	2020-12-31	13	Not at all	Not at all	Not at all	Not at all	Not at all	Not at all	Not at all	Not at all	Not at all	good	No, not limited at ALL	No, not limited at ALL	Yes	Yes	Yes	No	Not at all
Shinyanga	Ushetu District Council	Ukune Health Center	Female	SHY/UKN/20	1-2 hours	Not at all	Not at all	Not at all	Not at all	Not at all	Not at all	Not at all	Not at all	Good	No, not limited at ALL	No, not limited at ALL	No	No	No	No	Not at all	Most of the time	Most of the time	None of the time	None of the time	No	142531142	4f67a9f3-c4ab-4e2a-a1b0-61e5be9a5e97	#NULL!	659	2020-12-31	11	Not at all	Not at all	Not at all	Not at all	Not at all	Not at all	Not at all	Not at all	Not at all	good	No, not limited at ALL	No, not limited at ALL	No	No	No	No	Not at all
Kigoma	Uvinza District Council	Nguruka Health Center	Female	KGM/NRK/25	Less than 1 hour	Not at all	Not at all	Not at all	Not at all	Not at all	Not at all	Not at all	Not at all	Very good	No, not limited at ALL	No, not limited at ALL	No	No	No	No	Not at all	Most of the time	Most of the time	Most of the time	Most of the time	No	133650407	fb88633f-ff40-4a84-a33a-1063d8e6e276	#NULL!	363	2020-12-31	11	Not at all	Not at all	Not at all	Not at all	Not at all	Not at all	Not at all	Not at all	Not at all	Very good	No, not limited at ALL	No, not limited at ALL	No	No	No	No	Not at all
Tanga	Mkinga District Council	Maramba Health Center	Female	TNG/MRM/07	Less than 1 hour	Not at all	Not at all	Not at all	Not at all	Not at all	Not at all	Not at all	Not at all	Good	No, not limited at ALL	No, not limited at ALL	No	No	No	No	Not at all	All of the Time	All of the Time	None of the time	None of the time	No	126115008	92659297-0ba7-450f-8294-1084024c22c8	#NULL!	69	2020-12-31	14	Not at all	Not at all	Not at all	Not at all	Not at all	Not at all	Not at all	Not at all	Not at all	good	No, not limited at ALL	No, not limited at ALL	No	No	No	No	Not at all
Mbeya	Mbeya District Council	Inyala Health Center	Male	MB/IYL/59	Less than 1 hour	Not at all	Not at all	Not at all	Not at all	Not at all	Not at all	Not at all	Not at all	Good	No, not limited at ALL	No, not limited at ALL	No	No	No	No	Not at all	Most of the time	Most of the time	None of the time	None of the time	No	149814457	518a5701-e149-4b20-9555-e3e325dba8fc	#NULL!	1152	2020-12-31	17	0	0	0	0	0	0	0	0	0	good	No, not limited at ALL	No, not limited at ALL	No	No	No	No	Not at all
Dar es Salaam	Ilala Municipal Council	Amana Hospital - RRH	Female	DSM/AMN/09	1-2 hours	Not at all	Not at all	Not at all	Not at all	Not at all	Not at all	Not at all	Not at all	Very good	No, not limited at ALL	No, not limited at ALL	No	No	No	No	Not at all	Most of the time	Most of the time	Most of the time	None of the time	No	127309226	0b933ec7-9ae6-413f-97ca-31f5d538e519	#NULL!	94	2020-12-31	12	Not at all	Not at all	Not at all	Not at all	Not at all	Not at all	Not at all	Not at all	Not at all	Very good	No, not limited at ALL	No, not limited at ALL	No	No	No	No	Not at all
Dar es Salaam	Ilala Municipal Council	Infectious Disease Center Clinic	Female	DSM/IDC/14	Less than 1 hour	Not at all	Not at all	Not at all	Not at all	Not at all	Not at all	Not at all	Not at all	Good	No, not limited at ALL	No, not limited at ALL	No	No	No	No	Not at all	Most of the time	Most of the time	None of the time	None of the time	No	130802444	c75be849-0244-47db-872a-8c3659c30343	#NULL!	8	2020-12-31	14	Not at all	Not at all	Not at all	Not at all	Not at all	Not at all	Not at all	Not at all	Not at all	good	No, not limited at ALL	No, not limited at ALL	No	No	No	No	Not at all
Mbeya	Mbarali District Council	Mapogoro Dispensary	Male	MB/MPGR/30	Less than 1 hour	Not at all	Not at all	Not at all	Not at all	Several days	Not at all	Not at all	Not at all	Good	No, not limited at ALL	No, not limited at ALL	No	No	No	No	Not at all	Most of the time	Most of the time	None of the time	None of the time	No	136797859	a20b8b68-e90f-49cd-adae-35abf7d38d6d	#NULL!	482	2020-12-31	13	Not at all	Not at all	Not at all	Not at all	Several days	Not at all	Not at all	Not at all	Not at all	good	No, not limited at ALL	No, not limited at ALL	No	No	No	No	Not at all
Dodoma	Mpwapwa District Council	Chipogoro Dispensary	Female	DOM/CPGR/13	More than 2 hours	Nearly everyday	Several days	Several days	Several days	Not at all	Nearly everyday	Several days	Not at all	Good	No, not limited at ALL	No, not limited at ALL	No	No	No	No	Not at all	Most of the time	Most of the time	A little of the time	None of the time	No	130732329	a18a062a-3391-47bb-82bf-490cff4761eb	#NULL!	267	2020-12-31	13	Nearly everyday	Several days	Several days	Several days	Not at all	Nearly everyday	Several days	Not at all	Not at all	good	No, not limited at ALL	No, not limited at ALL	No	No	No	No	Not at all
Morogoro	Malinyi District Council	Itete Dispensary	Female	MRG/ITT/25	1-2 hours	Not at all	Not at all	Not at all	Not at all	Not at all	Not at all	Not at all	Not at all	Fair	No, not limited at ALL	No, not limited at ALL	No	No	No	No	Not at all	Most of the time	A little of the time	None of the time	None of the time	No	137747002	f2fb1aba-25e4-429c-ab65-5499390ea34a	#NULL!	516	2020-12-31	11	Not at all	Not at all	Not at all	Not at all	Not at all	Not at all	Not at all	Not at all	Not at all	Fair	No, not limited at ALL	No, not limited at ALL	No	No	No	No	Not at all
Mwanza	Sengerema District Council	Katunguru Health Center	Female	MWZ/KTGR/39	More than 2 hours	Not at all	Not at all	Not at all	Not at all	Not at all	Not at all	Not at all	Not at all	Fair	No, not limited at ALL	No, not limited at ALL	No	No	No	No	A little bit	A good bit of the time	A good bit of the time	None of the time	A little of the time	No	128964328	efaad701-82a5-4f98-b109-27286aa7e528	#NULL!	186	2020-12-31	11	Not at all	Not at all	Not at all	Not at all	Not at all	Not at all	Not at all	Not at all	Not at all	Fair	No, not limited at ALL	No, not limited at ALL	No	No	No	No	A little bit
Dar es Salaam	Ilala Municipal Council	Mnazi Mmoja Hospital	Male	DSM/mnz/19	1-2 hours	Not at all	Not at all	Not at all	Not at all	Not at all	Not at all	Not at all	Not at all	Good	No, not limited at ALL	No, not limited at ALL	No	No	No	No	Not at all	Most of the time	Most of the time	Most of the time	Most of the time	No	130783389	8a4f3280-3797-403b-bd04-c724e990664e	#NULL!	278	2020-12-31	12	Not at all	Not at all	Not at all	Not at all	Not at all	Not at all	Not at all	Not at all	Not at all	good	No, not limited at ALL	No, not limited at ALL	No	No	No	No	Not at all
Dar es Salaam	Ilala Municipal Council	Infectious Disease Center Clinic	Male	DSM/IDC/68	Less than 1 hour	Not at all	Not at all	Not at all	Not at all	Not at all	Not at all	Not at all	Not at all	Fair	No, not limited at ALL	No, not limited at ALL	No	No	No	No	Not at all	Most of the time	Most of the time	None of the time	None of the time	No	130802261	dedc4e6b-5c38-46a4-897b-6dd1480ef253	#NULL!	17	2020-12-31	14	Not at all	Not at all	Not at all	Not at all	Not at all	Not at all	Not at all	Not at all	Not at all	Fair	No, not limited at ALL	No, not limited at ALL	No	No	No	No	Not at all
Dar es Salaam	Temeke Municipal Council	Temeke Hospital - RRH	Female	DSM/TMK/07	Less than 1 hour	Not at all	Not at all	Not at all	Not at all	Not at all	Not at all	Not at all	Not at all	Good	No, not limited at ALL	No, not limited at ALL	No	No	No	No	Moderately	None of the time	A little of the time	None of the time	None of the time	No	127770356	ac96f235-9898-448d-9e83-fdce0abdd2b0	#NULL!	128	2020-12-31	14	Not at all	Not at all	Not at all	Not at all	Not at all	Not at all	Not at all	Not at all	Not at all	good	No, not limited at ALL	No, not limited at ALL	No	No	No	No	Moderately
Dar es Salaam	Ubungo Municipal Council	Sinza Hospital - District Hospital	Female	DSM/SNZ/05	Less than 1 hour	Not at all	Not at all	Not at all	Several days	Several days	Not at all	Not at all	Several days	Good	No, not limited at ALL	No, not limited at ALL	No	No	No	No	Not at all	Most of the time	Most of the time	None of the time	None of the time	No	128262591	da3b601a-958d-4d4a-8b20-d111512f39e8	#NULL!	148	2020-12-31	13	Not at all	Not at all	Not at all	Several days	Several days	Not at all	Not at all	Several days	Several days	good	No, not limited at ALL	No, not limited at ALL	No	No	No	No	Not at all
Iringa	Mufundi District Council	Malangali Health Center	Female	IRG/MLGL/15	Less than 1 hour	Several days	Not at all	Not at all	Several days	Not at all	Not at all	Not at all	Not at all	Good	No, not limited at ALL	No, not limited at ALL	No	No	No	No	A little bit	All of the Time	All of the Time	None of the time	None of the time	No	129292030	18ee1e03-b24c-46d0-9fff-0e70642a19dd	#NULL!	345	2020-12-31	23	More than half the days	0	0	More than half the days	0	0	0	0	0	good	No, not limited at ALL	No, not limited at ALL	No	No	No	No	A little bit
Tabora	Uyui District Council	Goweko Dispensary	Male	TBR/GWK/18	Less than 1 hour	Several days	Several days	Several days	Several days	Several days	Not at all	Several days	More than half the days	Good	No, not limited at ALL	Yes, Limited A Little	No	No	Yes	No	Moderately	A good bit of the time	A little of the time	Some of the time	Some of the time	Yes	128649602	2ec04acc-f625-4fa9-9dfb-e5542d9097de	#NULL!	177	2020-12-31	11	Several days	Several days	Several days	Several days	Several days	Not at all	Several days	More than half the days	Not at all	good	No, not limited at ALL	Yes, Limited A Little	No	No	Yes	No	Moderately
Mbeya	Kyela District Council	Njisi Dispensary	Female	MB/NJS/40	Less than 1 hour	Several days	Several days	Several days	Not at all	Several days	Several days	Not at all	Not at all	Good	Yes, Limited A Little	Yes, Limited A Little	Yes	No	Yes	Yes	Moderately	A good bit of the time	Some of the time	None of the time	None of the time	No	135598263	aa5df802-c0c0-448d-8325-3060291e957c	#NULL!	445	2020-12-31	13	Several days	Several days	Several days	Not at all	Several days	Several days	Not at all	Not at all	Not at all	good	Yes, Limited A Little	Yes, Limited A Little	Yes	No	Yes	Yes	Moderately
Mtwara	Masai Town Council	Mkomaindo Hospital	Female	MTR/MNDO/16	1-2 hours	Not at all	Not at all	Not at all	Not at all	Not at all	Not at all	Not at all	Not at all	Good	No, not limited at ALL	No, not limited at ALL	No	No	No	No	Not at all	Most of the time	Most of the time	None of the time	None of the time	No	131196530	8570544f-176e-43bb-b44d-23da1097d76a	#NULL!	307	2020-12-31	13	Not at all	Not at all	Not at all	Not at all	Not at all	Not at all	Not at all	Not at all	Not at all	good	No, not limited at ALL	No, not limited at ALL	No	No	No	No	Not at all
Iringa	Mufundi District Council	Malangali Health Center	Female	IRG/MLGL/51	1-2 hours	Several days	Not at all	Not at all	Not at all	Several days	Not at all	Not at all	Not at all	Good	No, not limited at ALL	No, not limited at ALL	No	No	No	No	Moderately	Most of the time	Most of the time	Most of the time	None of the time	No	140942989	dbb03b7e-aef4-4910-af42-4d48987837e2	#NULL!	605	2020-12-31	11	Several days	Not at all	Not at all	Not at all	Several days	Not at all	Not at all	Not at all	Not at all	good	No, not limited at ALL	No, not limited at ALL	No	No	No	No	Moderately
Kigoma	Uvinza District Council	Nguruka Health Center	Male	KGM/NRK/31	1-2 hours	Not at all	Not at all	Not at all	Not at all	Not at all	Not at all	Not at all	Not at all	Very good	No, not limited at ALL	No, not limited at ALL	No	No	No	No	Not at all	Most of the time	Most of the time	Most of the time	Most of the time	No	133650431	74256dcf-aec9-4756-ab8d-fae1bbc8c157	#NULL!	369	2020-12-31	10	Not at all	Not at all	Not at all	Not at all	Not at all	Not at all	Not at all	Not at all	Not at all	Very good	No, not limited at ALL	No, not limited at ALL	No	No	No	No	Not at all
Kagera	Bukoba Municipal Council	Kagera Regional Hospital	Male	KGR/KGR/18	Less than 1 hour	Not at all	Not at all	Not at all	Not at all	Not at all	Not at all	Not at all	Not at all	Good	No, not limited at ALL	No, not limited at ALL	No	No	No	No	Not at all	None of the time	None of the time	None of the time	None of the time	No	128058961	ccdacd91-6d2d-44a6-99b6-185d4a2c3f4d	#NULL!	131	2020-12-31	13	Not at all	Not at all	Not at all	Not at all	Not at all	Not at all	Not at all	Not at all	Not at all	good	No, not limited at ALL	No, not limited at ALL	No	No	No	No	Not at all
Dar es Salaam	Ilala Municipal Council	Mnazi Mmoja Hospital	Female	Dsm/mnz/53	1-2 hours	Not at all	Not at all	Not at all	Not at all	Not at all	Not at all	Not at all	Not at all	Good	No, not limited at ALL	No, not limited at ALL	No	No	No	No	Not at all	Most of the time	Most of the time	None of the time	None of the time	No	142305932	f29ca3e9-d3a3-4e9f-8696-322332e8bbda	#NULL!	644	2020-12-31	10	Not at all	Not at all	Not at all	Not at all	Not at all	Not at all	Not at all	Not at all	Not at all	good	No, not limited at ALL	No, not limited at ALL	No	No	No	No	Not at all
Dar es Salaam	Ubungo Municipal Council	Sinza Hospital - District Hospital	Female	DSM/SNZ/32	Less than 1 hour	Not at all	Not at all	Not at all	Not at all	Not at all	Not at all	Not at all	Not at all	Good	No, not limited at ALL	No, not limited at ALL	No	No	No	No	Moderately	A little of the time	A little of the time	Most of the time	None of the time	No	128262710	736c456e-56c6-486a-a7e1-686696c7474f	#NULL!	170	2020-12-31	14	Not at all	Not at all	Not at all	Not at all	Not at all	Not at all	Not at all	Not at all	Not at all	good	No, not limited at ALL	No, not limited at ALL	No	No	No	No	Moderately
Mtwara	Masai Town Council	Mkomaindo Hospital	Male	MTR/MNDO/48	Less than 1 hour	Not at all	Not at all	Not at all	Not at all	Not at all	Not at all	Not at all	Not at all	Excellent	No, not limited at ALL	No, not limited at ALL	No	No	No	No	Not at all	Most of the time	Most of the time	None of the time	None of the time	No	147352965	e1993868-ab8f-4f1a-b398-42fda36236ef	#NULL!	811	2020-12-31	13	Not at all	Not at all	Not at all	Not at all	Not at all	Not at all	Not at all	Not at all	Not at all	Excellent	No, not limited at ALL	No, not limited at ALL	No	No	No	No	Not at all
Dar es Salaam	Ubungo Municipal Council	Sinza Hospital - District Hospital	Female	DSM/SNZ/42	Less than 1 hour	Not at all	Not at all	Not at all	Not at all	Not at all	Not at all	Not at all	Not at all	Good	No, not limited at ALL	No, not limited at ALL	No	No	No	No	Not at all	Most of the time	Most of the time	Most of the time	None of the time	No	129779932	84af12d0-ed7d-4ed0-bd3f-46064aa47685	#NULL!	258	2020-12-31	12	Not at all	Not at all	Not at all	Not at all	Not at all	Not at all	Not at all	Not at all	Not at all	good	No, not limited at ALL	No, not limited at ALL	No	No	No	No	Not at all
Dar es Salaam	Ilala Municipal Council	Infectious Disease Center Clinic	Male	DSM/IDC/69	Less than 1 hour	Not at all	Not at all	Not at all	Several days	Not at all	Not at all	Not at all	Not at all	Good	Yes, Limited A Little	No, not limited at ALL	No	No	No	No	Not at all	A good bit of the time	A good bit of the time	A little of the time	A little of the time	Yes	130802298	f1427b76-5ef1-4239-b70f-c532c0c5a6f1	#NULL!	290	2020-12-31	14	Not at all	Not at all	Not at all	Several days	Not at all	Not at all	Not at all	Not at all	Not at all	good	Yes, Limited A Little	No, not limited at ALL	No	No	No	No	Not at all
Dar es Salaam	Ubungo Municipal Council	Sinza Hospital - District Hospital	Male	DSM/SNZ/04	1-2 hours	More than half the days	Several days	Nearly everyday	Several days	Not at all	Not at all	Nearly everyday	Nearly everyday	Poor	No, not limited at ALL	Yes, Limited A Lot	Yes	No	No	No	A little bit	Most of the time	A good bit of the time	None of the time	None of the time	Yes	128262586	9a3e86ba-4f01-41c0-8718-3797807a609d	#NULL!	147	2020-12-31	10	More than half the days	Several days	Nearly everyday	Several days	Not at all	Not at all	Nearly everyday	Nearly everyday	Not at all	Poor	No, not limited at ALL	Yes, Limited A Lot	Yes	No	No	No	A little bit
Mwanza	Sengerema District Council	Katunguru Health Center	Female	MWZ/KTGR/66	1-2 hours	Several days	Several days	Several days	Several days	Several days	Several days	Several days	Several days	Good	No, not limited at ALL	No, not limited at ALL	No	No	No	No	Moderately	A little of the time	A little of the time	A little of the time	A little of the time	No	144237759	559166ee-49fa-453b-98d8-8be6d56a617b	#NULL!	691	2020-12-31	14	Several days	Several days	Several days	Several days	Several days	Several days	Several days	Several days	Nearly everyday	good	No, not limited at ALL	No, not limited at ALL	No	No	No	No	Moderately
Kagera	Bukoba District Council	Kagera Regional Hospital	Male	KGR/KGR/26	Less than 1 hour	Not at all	Not at all	Not at all	Not at all	Not at all	Not at all	Not at all	Not at all	Good	No, not limited at ALL	No, not limited at ALL	No	No	No	No	Not at all	None of the time	None of the time	None of the time	None of the time	No	129470030	65d1fd75-c1d9-4bb5-bf20-90d91d758804	#NULL!	229	2020-12-31	13	Not at all	Not at all	Not at all	Not at all	Not at all	Not at all	Not at all	Not at all	Not at all	good	No, not limited at ALL	No, not limited at ALL	No	No	No	No	Not at all
Pwani	Mkuranga District Council	St. Francis Xavier Dispensary	Male	PW/SFX/10	1-2 hours	Not at all	Not at all	Not at all	Not at all	Not at all	Several days	Not at all	Not at all	Good	No, not limited at ALL	No, not limited at ALL	No	No	No	No	Not at all	Most of the time	Most of the time	Most of the time	Most of the time	No	129278280	a516ce77-9f02-47cc-b9c7-9350a1f8a616	#NULL!	219	2020-12-31	13	Not at all	Not at all	Not at all	Not at all	Not at all	Several days	Not at all	Not at all	Not at all	good	No, not limited at ALL	No, not limited at ALL	No	No	No	No	Not at all
Mwanza	Sengerema District Council	Katunguru Health Center	Male	MWZ/KTGR/16	1-2 hours	Several days	Several days	Several days	Several days	Several days	Several days	Several days	Several days	Poor	No, not limited at ALL	No, not limited at ALL	No	No	No	No	A little bit	A good bit of the time	A good bit of the time	Some of the time	Some of the time	No	127349301	ad42d498-933a-4bde-aac1-601301aed770	#NULL!	107	2020-12-31	11	Several days	Several days	Several days	Several days	Several days	Several days	Several days	Several days	Not at all	Poor	No, not limited at ALL	No, not limited at ALL	No	No	No	No	A little bit
Dar es Salaam	Ilala Municipal Council	Mnazi Mmoja Hospital	Female	DSM/mnz/27																							#NULL!		#NULL!	#NULL!	2020-12-31	10	#NULL!	#NULL!	#NULL!	#NULL!	#NULL!	#NULL!	#NULL!	#NULL!	#NULL!	#NULL!	#NULL!	#NULL!	#NULL!	#NULL!	#NULL!	#NULL!	#NULL!
Mtwara	Masai Town Council	Mkomaindo Hospital	Male	MTR/MNDO/53	Less than 1 hour	Not at all	Not at all	Not at all	Not at all	Not at all	Not at all	Not at all	Not at all	Very good	No, not limited at ALL	No, not limited at ALL	No	No	No	No	Not at all	Most of the time	Most of the time	None of the time	None of the time	No	147353038	327d8655-69c6-42d9-ade1-969e50be275e	#NULL!	816	2020-12-31	13	Not at all	Not at all	Not at all	Not at all	Not at all	Not at all	Not at all	Not at all	Not at all	Very good	No, not limited at ALL	No, not limited at ALL	No	No	No	No	Not at all
Mbeya	Kyela District Council	Njisi Dispensary	Male	MB/NJS/37	More than 2 hours	Not at all	Not at all	Not at all	Several days	Not at all	Not at all	Not at all	Not at all	Good	No, not limited at ALL	Yes, Limited A Lot	No	No	No	No	Not at all	A good bit of the time	A good bit of the time	None of the time	None of the time	No	135598236	5b477b9e-c027-4837-aded-513eac8688c4	#NULL!	443	2020-12-31	11	Not at all	Not at all	Not at all	Several days	Not at all	Not at all	Not at all	Not at all	Not at all	good	No, not limited at ALL	Yes, Limited A Lot	No	No	No	No	Not at all
Pwani	Mkuranga District Council	St. Francis Xavier Dispensary	Female	PW/SFX/64	1-2 hours	Not at all	Not at all	Not at all	Not at all	Not at all	Not at all	Not at all	Not at all	Good	No, not limited at ALL	No, not limited at ALL	No	No	No	No	Not at all	A good bit of the time	A good bit of the time	None of the time	None of the time	No	149709632	df27d288-4bb5-4506-9d1e-23873adaa9c0	#NULL!	840	2020-12-31	14	Not at all	Not at all	Not at all	Not at all	Not at all	Not at all	Not at all	Not at all	Not at all	good	No, not limited at ALL	No, not limited at ALL	No	No	No	No	Not at all
Mtwara	Masai Town Council	Mkomaindo Hospital	Female	MTR/MNDO/50	Less than 1 hour	Not at all	Not at all	Not at all	Not at all	Not at all	Not at all	Not at all	Not at all	Excellent	No, not limited at ALL	No, not limited at ALL	No	No	No	No	Not at all	Most of the time	Most of the time	Most of the time	None of the time	No	147352998	f8e75dba-210b-44ab-9569-3ccc1823eda9	#NULL!	813	2020-12-31	14	Not at all	Not at all	Not at all	Not at all	Not at all	Not at all	Not at all	Not at all	Not at all	Excellent	No, not limited at ALL	No, not limited at ALL	No	No	No	No	Not at all
Morogoro	Malinyi District Council	Itete Dispensary	Male	MRG/ITT/40	Less than 1 hour	Not at all	Not at all	Not at all	Not at all	Not at all	Not at all	Not at all	Not at all	Good	No, not limited at ALL	No, not limited at ALL	No	No	No	No	Not at all	Most of the time	Most of the time	None of the time	None of the time	No	143597735	c99466a8-bbaf-4084-8966-a830462cb55f	#NULL!	674	2020-12-31	11	Not at all	Not at all	Not at all	Not at all	Not at all	Not at all	Not at all	Not at all	Not at all	good	No, not limited at ALL	No, not limited at ALL	No	No	No	No	Not at all
Iringa	Mufundi District Council	Malangali Health Center	Female	IRG/MLGL/54	1-2 hours	Not at all	Not at all	Not at all	Not at all	Not at all	Not at all	Not at all	Not at all	Very good	No, not limited at ALL	No, not limited at ALL	No	No	No	No	Not at all	A good bit of the time	Most of the time	Most of the time	Most of the time	No	144712609	e6fc1633-d0d6-4761-8f2e-481c6a3454f4	#NULL!	706	2020-12-31	11	Not at all	Not at all	Not at all	Not at all	Not at all	Not at all	Not at all	Not at all	Not at all	Very good	No, not limited at ALL	No, not limited at ALL	No	No	No	No	Not at all
Shinyanga	Kishapu District Council	Kishapu Health Center	Male	SHY/KSHP/26	1-2 hours	Several days	Not at all	Not at all	Not at all	Not at all	Not at all	Not at all	Not at all	Good	No, not limited at ALL	No, not limited at ALL	No	No	No	No	Not at all	Most of the time	Most of the time	None of the time	None of the time	No	131788471	035ce25d-80a8-49d9-9b18-eaf359451021	#NULL!	329	2020-12-31	10	Several days	Not at all	Not at all	Not at all	Not at all	Not at all	Not at all	Not at all	Not at all	good	No, not limited at ALL	No, not limited at ALL	No	No	No	No	Not at all
Kigoma	Uvinza District Council	Nguruka Health Center	Male	KGM/NRK/13	Less than 1 hour	Not at all	Not at all	Not at all	Not at all	Not at all	Not at all	Not at all	Not at all	Very good	No, not limited at ALL	No, not limited at ALL	No	No	No	No	Not at all	Most of the time	Most of the time	Most of the time	Most of the time	No	129309352	02d91efb-ccd0-4605-b5a8-930f7b4cae33	#NULL!	222	2020-12-31	12	Not at all	Not at all	Not at all	Not at all	Not at all	Not at all	Not at all	Not at all	Not at all	Very good	No, not limited at ALL	No, not limited at ALL	No	No	No	No	Not at all
Iringa	Mufundi District Council	Malangali Health Center	Male	IRG/MLGL/61	More than 2 hours	Several days	Several days	Several days	Not at all	Not at all	Not at all	Not at all	Not at all	Good	No, not limited at ALL	No, not limited at ALL	No	No	No	No	Not at all	Most of the time	A good bit of the time	A good bit of the time	None of the time	No	147545339	8f2b7dfb-7e8a-434d-8d4b-c104519b0993	#NULL!	820	2020-12-31	14	Several days	Several days	Several days	Not at all	Not at all	Not at all	Not at all	Not at all	Not at all	good	No, not limited at ALL	No, not limited at ALL	No	No	No	No	Not at all
Dodoma	Mpwapwa District Council	Chipogoro Dispensary	Female	DOM/CPGR/56	More than 2 hours	Several days	Several days	Not at all	Several days	Not at all	Several days	Not at all	Not at all	Fair	Yes, Limited A Little	Yes, Limited A Little	Yes	Yes	No	No	Moderately	Some of the time	Some of the time	Some of the time	None of the time	No	148933754	b1d33f1e-47b4-4d8f-93e0-a1911107b42a	#NULL!	1150	2020-12-31	16	More than half the days	More than half the days	0	More than half the days	0	More than half the days	0	0	0	Fair	Yes, Limited A Little	Yes, Limited A Little	Yes	Yes	No	No	Moderately
Mwanza	Sengerema District Council	Katunguru Health Center	Male	MWZ/KTGR/06	Less than 1 hour	Not at all	Not at all	Several days	Several days	Several days	Several days	Not at all	Not at all	Poor	Yes, Limited A Little	Yes, Limited A Little	No	No	No	No	Not at all	A little of the time	A good bit of the time	A little of the time	A little of the time	Yes	125763364	f6e1feb4-4523-4a45-816f-07df9d0b0db0	#NULL!	55	2020-12-31	11	Not at all	Not at all	Several days	Several days	Several days	Several days	Not at all	Not at all	Not at all	Poor	Yes, Limited A Little	Yes, Limited A Little	No	No	No	No	Not at all
Mwanza	Sengerema District Council	Katunguru Health Center	Female	MWZ/KTGR/58	1-2 hours	Several days	Several days	Several days	Several days	Several days	Several days	Several days	Several days	Fair	Yes, Limited A Little	Yes, Limited A Little	No	No	No	No	Quiet a bit	A little of the time	A little of the time	A little of the time	A little of the time	No	139156627	af30ae22-42d4-4e31-8667-8994932a0c5f	#NULL!	541	2020-12-31	10	Several days	Several days	Several days	Several days	Several days	Several days	Several days	Several days	Not at all	Fair	Yes, Limited A Little	Yes, Limited A Little	No	No	No	No	Quiet a bit
Kigoma	Uvinza District Council	Nguruka Health Center	Male	KGM/NRK/14	Less than 1 hour	Not at all	Not at all	Not at all	Not at all	Not at all	Not at all	Not at all	Not at all	Good	No, not limited at ALL	No, not limited at ALL	No	No	No	No	Not at all	All of the Time	Most of the time	None of the time	None of the time	No	129309349	2f39dcb2-9cc4-466a-89d0-322d51420c6b	#NULL!	221	2020-12-31	13	Not at all	Not at all	Not at all	Not at all	Not at all	Not at all	Not at all	Not at all	Not at all	good	No, not limited at ALL	No, not limited at ALL	No	No	No	No	Not at all
Mbeya	Mbeya District Council	Inyala Health Center	Male	MB/IYL/52	Less than 1 hour	Not at all	Not at all	Not at all	Not at all	Not at all	Several days	Not at all	Not at all	Good	No, not limited at ALL	No, not limited at ALL	No	No	No	No	Not at all	Most of the time	Most of the time	Most of the time	None of the time	No	147789500	515e4700-8815-41f3-968e-ab85a5a47814	#NULL!	1141	2020-12-31	15	0	0	0	0	0	More than half the days	0	0	0	good	No, not limited at ALL	No, not limited at ALL	No	No	No	No	Not at all
Iringa	Iringa Municipal Council	Igumbilo Dispensary	Female	IRG/IML/17	1-2 hours	Not at all	Not at all	Not at all	Not at all	Not at all	Not at all	Not at all	Not at all	Good	No, not limited at ALL	No, not limited at ALL	No	No	No	No	Not at all	Most of the time	Most of the time	None of the time	None of the time	No	150216521	01c57dd1-debe-40f5-9160-cd2bb5c82862	#NULL!	856	2020-12-31	10	Not at all	Not at all	Not at all	Not at all	Not at all	Not at all	Not at all	Not at all	Not at all	good	No, not limited at ALL	No, not limited at ALL	No	No	No	No	Not at all
Njombe	Ludewa District Council	Mundindi Dispensary	Male	NJM/MDD/48	Less than 1 hour	Not at all	Not at all	Not at all	Not at all	Not at all	Not at all	Not at all	Not at all	Good	No, not limited at ALL	No, not limited at ALL	No	No	No	No	Not at all	Most of the time	Most of the time	Some of the time	None of the time	No	147983527	344dd539-6c9e-4dfc-bb53-33ae1bdbb0ff	#NULL!	825	2020-12-31	14	Not at all	Not at all	Not at all	Not at all	Not at all	Not at all	Not at all	Not at all	Not at all	good	No, not limited at ALL	No, not limited at ALL	No	No	No	No	Not at all
Mwanza	Sengerema District Council	Katunguru Health Center	Female	MWZ/KTGR/09	Less than 1 hour	Not at all	Not at all	Several days	Several days	Several days	Not at all	Not at all	Not at all	Good	No, not limited at ALL	No, not limited at ALL	No	No	No	No	A little bit	A good bit of the time	A good bit of the time	A little of the time	A little of the time	No	125763379	afeb8a91-40d0-422b-8cc8-02475b57fa27	#NULL!	58	2020-12-31	10	Not at all	Not at all	Several days	Several days	Several days	Not at all	Not at all	Not at all	Not at all	good	No, not limited at ALL	No, not limited at ALL	No	No	No	No	A little bit
Mara	Tarime District Council	Nyangoto Health Center	Female	MR/NGT/64	Less than 1 hour	Not at all	Not at all	Not at all	Not at all	Not at all	Not at all	Not at all	Not at all	Good	No, not limited at ALL	No, not limited at ALL	No	No	No	No	Not at all	None of the time	None of the time	None of the time	None of the time	No	147130751	42a6da6a-8a40-4b2a-b9c4-689cce118b6c	#NULL!	801	2020-12-31	10	Not at all	Not at all	Not at all	Not at all	Not at all	Not at all	Not at all	Not at all	Not at all	good	No, not limited at ALL	No, not limited at ALL	No	No	No	No	Not at all
Dar es Salaam	Ubungo Municipal Council	Sinza Hospital - District Hospital	Female	DSM/SNZ/21	1-2 hours	Several days	Several days	Not at all	Several days	Not at all	Not at all	Several days	Nearly everyday	Good	No, not limited at ALL	No, not limited at ALL	No	No	No	No	Not at all	Most of the time	Most of the time	Most of the time	A little of the time	No	128262663	93df76ed-89a8-4379-889e-4a0a1ca6eadb	#NULL!	159	2020-12-31	14	Several days	Several days	Not at all	Several days	Not at all	Not at all	Several days	Nearly everyday	Not at all	good	No, not limited at ALL	No, not limited at ALL	No	No	No	No	Not at all
Iringa	Mufundi District Council	Malangali Health Center	Female	IRG/MLGL/39	More than 2 hours	Several days	Not at all	Not at all	Not at all	Not at all	Not at all	Several days	Not at all	Good	No, not limited at ALL	No, not limited at ALL	No	No	No	No	Not at all	Most of the time	Most of the time	None of the time	None of the time	No	133925953	d2814412-1a9a-4d99-b4d5-6d88b6e4ae18	#NULL!	381	2020-12-31	13	Several days	Not at all	Not at all	Not at all	Not at all	Not at all	Several days	Not at all	Not at all	good	No, not limited at ALL	No, not limited at ALL	No	No	No	No	Not at all
Mbeya	Mbeya District Council	Inyala Health Center	Female	MB/IYL/35	Less than 1 hour	Several days	Not at all	Several days	Not at all	Not at all	Several days	Several days	Not at all	Good	No, not limited at ALL	No, not limited at ALL	No	No	No	No	Not at all	A good bit of the time	A good bit of the time	A little of the time	None of the time	No	140067941	7d194731-c65b-4878-8fb8-16c8b66b591b	#NULL!	580	2020-12-31	14	Several days	Not at all	Several days	Not at all	Not at all	Several days	Several days	Not at all	Not at all	good	No, not limited at ALL	No, not limited at ALL	No	No	No	No	Not at all
Kilimanjaro	Same District Council	Ndungu Health Center	Female	KLM/NDG/51	1-2 hours	Not at all	Not at all	Not at all	Not at all	Not at all	Not at all	Not at all	Not at all	Good	No, not limited at ALL	No, not limited at ALL	No	No	No	No	Not at all	Most of the time	Most of the time	None of the time	None of the time	No	150361666	aa46d55a-9e41-44be-b084-c09148cda9de	#NULL!	862	2020-12-31	10	Not at all	Not at all	Not at all	Not at all	Not at all	Not at all	Not at all	Not at all	Not at all	good	No, not limited at ALL	No, not limited at ALL	No	No	No	No	Not at all
Mbeya	Mbeya District Council	Inyala Health Center	Female	MB/IYL/51	Less than 1 hour	Not at all	Not at all	Not at all	Not at all	Not at all	Not at all	Not at all	Not at all	Good	No, not limited at ALL	No, not limited at ALL	No	No	No	No	Moderately	Most of the time	Most of the time	Most of the time	None of the time	No	147789496	0cc911e7-632f-426e-8e2f-3a0a8bcc07d6	#NULL!	1140	2020-12-31	16	0	0	0	0	0	0	0	0	0	good	No, not limited at ALL	No, not limited at ALL	No	No	No	No	Moderately
Dar es Salaam	Temeke Municipal Council	Temeke Hospital - RRH	Male	DSM/TMK/29	1-2 hours	Not at all	Not at all	Not at all	Not at all	Not at all	Not at all	Not at all	Not at all	Very good	No, not limited at ALL	No, not limited at ALL	No	No	No	No	Not at all	All of the Time	All of the Time	None of the time	None of the time	No	130812073	072eac9d-ca1f-48af-99ce-7ff031f204a2	#NULL!	33	2020-12-31	11	Not at all	Not at all	Not at all	Not at all	Not at all	Not at all	Not at all	Not at all	Not at all	Very good	No, not limited at ALL	No, not limited at ALL	No	No	No	No	Not at all
Dar es Salaam	Temeke Municipal Council	Temeke Hospital - RRH	Female	DSM/TMK/06	Less than 1 hour	Not at all	Not at all	Not at all	Not at all	Not at all	Not at all	Not at all	Not at all	Fair	No, not limited at ALL	No, not limited at ALL	No	No	No	No	Moderately	A good bit of the time	A good bit of the time	None of the time	None of the time	No	127770353	cbfd976c-3013-43f8-a03f-7402ee0d2744	#NULL!	127	2020-12-31	14	Not at all	Not at all	Not at all	Not at all	Not at all	Not at all	Not at all	Not at all	Not at all	Fair	No, not limited at ALL	No, not limited at ALL	No	No	No	No	Moderately
Mbeya	Mbarali District Council	Mapogoro Dispensary	Female	MB/MPGR/49	Less than 1 hour	Not at all	Not at all	Not at all	Not at all	Several days	Not at all	Not at all	Not at all	Good	No, not limited at ALL	No, not limited at ALL	No	No	No	No	Not at all	All of the Time	All of the Time	None of the time	None of the time	No	141962342	ae2f3b52-41a7-48f3-b269-652d3e283938	#NULL!	1003	2020-12-31	16	0	0	0	0	More than half the days	0	0	0	0	good	No, not limited at ALL	No, not limited at ALL	No	No	No	No	Not at all
Kilimanjaro	Same District Council	Ndungu Health Center	Male	KLM/NDG/12	Less than 1 hour	Not at all	Not at all	Not at all	Not at all	Several days	Not at all	Not at all	Not at all	Good	No, not limited at ALL	No, not limited at ALL	No	No	No	No	Not at all	A good bit of the time	Most of the time	A little of the time	None of the time	No	130784751	34268f71-c0c1-4a9e-876c-383db59413f6	#NULL!	284	2020-12-31	14	Not at all	Not at all	Not at all	Not at all	Several days	Not at all	Not at all	Not at all	Not at all	good	No, not limited at ALL	No, not limited at ALL	No	No	No	No	Not at all
Pwani	Mkuranga District Council	St. Francis Xavier Dispensary	Female	PW/SFX/46	More than 2 hours	Several days	Not at all	Not at all	Not at all	Not at all	Not at all	Not at all	Not at all	Good	No, not limited at ALL	No, not limited at ALL	No	No	No	No	Not at all	Most of the time	Most of the time	None of the time	None of the time	No	138896854	6be34551-f856-4da3-81ca-88917fe403de	#NULL!	24	2020-12-31	24	More than half the days	0	0	0	0	0	0	0	0	good	No, not limited at ALL	No, not limited at ALL	No	No	No	No	Not at all
Dar es Salaam	Ilala Municipal Council	Infectious Disease Center Clinic	Male	DSM/IDC/23	More than 2 hours	Not at all	Several days	Not at all	Not at all	Not at all	Not at all	Nearly everyday	Several days	Very good	Yes, Limited A Little	No, not limited at ALL	No	No	No	No	Not at all	None of the time	Most of the time	None of the time	None of the time	No	130829070	a0e2ea74-3a20-4fcf-9d6c-7a973210d9ea	#NULL!	172	2020-12-31	14	Not at all	Several days	Not at all	Not at all	Not at all	Not at all	Nearly everyday	Several days	Not at all	Very good	Yes, Limited A Little	No, not limited at ALL	No	No	No	No	Not at all
Dar es Salaam	Ubungo Municipal Council	Sinza Hospital - District Hospital	Female	DSM/SNZ/15	1-2 hours	Not at all	Not at all	Not at all	Not at all	Nearly everyday	Not at all	Not at all	Not at all	Very good	No, not limited at ALL	No, not limited at ALL	No	No	No	No	Not at all	Most of the time	Most of the time	Most of the time	Most of the time	No	128262636	2b18a3aa-d849-493c-b920-e10dc404fcaf	#NULL!	153	2020-12-31	13	Not at all	Not at all	Not at all	Not at all	Nearly everyday	Not at all	Not at all	Not at all	Not at all	Very good	No, not limited at ALL	No, not limited at ALL	No	No	No	No	Not at all
Morogoro	Ifakara Town Council	St. Francis Hospital - DDH	Male	MRG/IFKR/34	Less than 1 hour	Several days	Not at all	Several days	Not at all	Not at all	Not at all	Several days	Not at all	Good	No, not limited at ALL	No, not limited at ALL	No	No	No	No	Not at all	All of the Time	All of the Time	None of the time	None of the time	No	133672511	6009e925-f4cd-4dc2-9430-c7eff966eb23	#NULL!	226	2020-12-31	16	More than half the days	0	More than half the days	0	0	0	More than half the days	0	0	good	No, not limited at ALL	No, not limited at ALL	No	No	No	No	Not at all
Dar es Salaam	Ubungo Municipal Council	Sinza Hospital - District Hospital	Male	DSM/SNZ/68	More than 2 hours	Not at all	Not at all	Not at all	Not at all	Not at all	Not at all	Not at all	Not at all	Good	Yes, Limited A Little	Yes, Limited A Little	No	No	No	No	Not at all	Most of the time	Most of the time	A little of the time	None of the time	No	139203968	c19f885a-910d-46be-9e93-4792133a2a1d	#NULL!	544	2020-12-31	14	Not at all	Not at all	Not at all	Not at all	Not at all	Not at all	Not at all	Not at all	Not at all	good	Yes, Limited A Little	Yes, Limited A Little	No	No	No	No	Not at all
Iringa	Mufundi District Council	Malangali Health Center	Female	IRG/MLGL/55	Less than 1 hour	Not at all	Not at all	Not at all	Not at all	Not at all	Not at all	Not at all	Not at all	Very good	No, not limited at ALL	No, not limited at ALL	No	No	No	No	Not at all	Most of the time	Most of the time	None of the time	None of the time	No	144712612	28844beb-e09c-4d35-a702-a199c5524a05	#NULL!	707	2020-12-31	10	Not at all	Not at all	Not at all	Not at all	Not at all	Not at all	Not at all	Not at all	Not at all	Very good	No, not limited at ALL	No, not limited at ALL	No	No	No	No	Not at all
Tanga	Mkinga District Council	Maramba Health Center	Male	TNG/MRM/58	Less than 1 hour	Not at all	Not at all	Not at all	Not at all	Not at all	Not at all	Not at all	Not at all	Good	No, not limited at ALL	No, not limited at ALL	No	No	No	No	Not at all	Most of the time	Most of the time	None of the time	None of the time	No	145350206	bf4cbbe7-5074-4694-be15-f781cc55a8a1	#NULL!	731	2020-12-31	14	Not at all	Not at all	Not at all	Not at all	Not at all	Not at all	Not at all	Not at all	Not at all	good	No, not limited at ALL	No, not limited at ALL	No	No	No	No	Not at all
Iringa	Iringa Municipal Council	Igumbilo Dispensary	Female	IRG/IML/48	1-2 hours	Not at all	Not at all	Not at all	Not at all	Not at all	Not at all	Not at all	Not at all	Good	No, not limited at ALL	No, not limited at ALL	No	No	No	No	Not at all	Most of the time	A good bit of the time	None of the time	None of the time	No	146420835	2c55f408-4b33-497b-8286-6fbf323a197a	#NULL!	756	2020-12-31	12	Not at all	Not at all	Not at all	Not at all	Not at all	Not at all	Not at all	Not at all	Not at all	good	No, not limited at ALL	No, not limited at ALL	No	No	No	No	Not at all
Mbeya	Mbeya District Council	Inyala Health Center	Female	MB/IYL/31	Less than 1 hour	Not at all	Not at all	Not at all	Not at all	Not at all	Not at all	Not at all	Not at all	Good	No, not limited at ALL	No, not limited at ALL	No	No	No	No	Not at all	Most of the time	Most of the time	Most of the time	None of the time	No	138177283	9ad84599-98fb-4803-8379-74c4c5b6c2c1	#NULL!	528	2020-12-31	11	Not at all	Not at all	Not at all	Not at all	Not at all	Not at all	Not at all	Not at all	Not at all	good	No, not limited at ALL	No, not limited at ALL	No	No	No	No	Not at all
Pwani	Mkuranga District Council	St. Francis Xavier Dispensary	Male	PW/SFX/61	Less than 1 hour	Not at all	Not at all	Not at all	Not at all	Not at all	Not at all	Not at all	Not at all	Good	No, not limited at ALL	No, not limited at ALL	No	No	No	No	Not at all	A good bit of the time	A good bit of the time	None of the time	None of the time	No	145131766	8e4b92cb-f7e0-453b-95ff-05aea2d5fe8b	#NULL!	718	2020-12-31	12	Not at all	Not at all	Not at all	Not at all	Not at all	Not at all	Not at all	Not at all	Not at all	good	No, not limited at ALL	No, not limited at ALL	No	No	No	No	Not at all
Mtwara	Masai Town Council	Mkomaindo Hospital	Female	MTR/MNDO/38	Less than 1 hour	Several days	Several days	Not at all	Several days	Several days	Not at all	Not at all	Not at all	Poor	No, not limited at ALL	No, not limited at ALL	No	No	No	No	Not at all	Most of the time	Most of the time	None of the time	None of the time	Yes	138348443	349a2814-46ce-4bdf-a5a1-01fd8ca36564	#NULL!	531	2020-12-31	14	Several days	Several days	Not at all	Several days	Several days	Not at all	Not at all	Not at all	Not at all	Poor	No, not limited at ALL	No, not limited at ALL	No	No	No	No	Not at all
Dar es Salaam	Ilala Municipal Council	Amana Hospital - RRH	Male	DSM/AMN/28	1-2 hours	Not at all	Not at all	Not at all	Not at all	Not at all	Not at all	Not at all	Not at all	Good	No, not limited at ALL	No, not limited at ALL	No	No	No	No	Not at all	Most of the time	Most of the time	None of the time	None of the time	No	130890834	f882bbec-aba5-4d15-8920-910078272053	#NULL!	295	2020-12-31	10	Not at all	Not at all	Not at all	Not at all	Not at all	Not at all	Not at all	Not at all	Not at all	good	No, not limited at ALL	No, not limited at ALL	No	No	No	No	Not at all
Kagera	Bukoba Municipal Council	Kagera Regional Hospital	Male	KGR/KGR/47	Less than 1 hour	Not at all	Not at all	Not at all	Not at all	Not at all	Not at all	Not at all	Not at all	Good	No, not limited at ALL	No, not limited at ALL	No	No	No	No	Not at all	Most of the time	Most of the time	None of the time	None of the time	No	149769985	dd74eb27-b649-433e-856d-4928d16ac64c	#NULL!	848	2020-12-31	14	Not at all	Not at all	Not at all	Not at all	Not at all	Not at all	Not at all	Not at all	Not at all	good	No, not limited at ALL	No, not limited at ALL	No	No	No	No	Not at all
Dar es Salaam	Ilala Municipal Council	Amana Hospital - RRH	Female	AMN/DSM/22	1-2 hours	Not at all	Not at all	Not at all	Not at all	Not at all	Not at all	Not at all	Not at all	Very good	No, not limited at ALL	No, not limited at ALL	No	No	No	No	Not at all	None of the time	None of the time	None of the time	None of the time	No	129778961	4d441985-1648-42e6-8b99-4a495bbf2fd7	#NULL!	360	2020-12-31	16	0	0	0	0	0	0	0	0	0	Very good	No, not limited at ALL	No, not limited at ALL	No	No	No	No	Not at all
Arusha	Arusha City Council	Ngarenaro Health Center	Female	ARS/NGRN/35	1-2 hours	Not at all	Not at all	Several days	Not at all	Nearly everyday	Not at all	Not at all	Not at all	Good	No, not limited at ALL	No, not limited at ALL	No	No	No	No	Not at all	A good bit of the time	A good bit of the time	None of the time	None of the time	No	140130744	e95dbf1b-5b7a-42ca-a675-d1d081dc0062	#NULL!	584	2020-12-31	10	Not at all	Not at all	Several days	Not at all	Nearly everyday	Not at all	Not at all	Not at all	Not at all	good	No, not limited at ALL	No, not limited at ALL	No	No	No	No	Not at all
Mbeya	Mbeya District Council	Inyala Health Center	Male	MB/IYL/38	Less than 1 hour	Not at all	Not at all	Not at all	Not at all	Not at all	Not at all	Not at all	Not at all	Good	No, not limited at ALL	No, not limited at ALL	No	No	No	No	Not at all	A good bit of the time	Most of the time	A little of the time	None of the time	No	140067968	a9aa3221-8852-4d9a-af98-9ffc06c15f1a	#NULL!	583	2020-12-31	11	Not at all	Not at all	Not at all	Not at all	Not at all	Not at all	Not at all	Not at all	Not at all	good	No, not limited at ALL	No, not limited at ALL	No	No	No	No	Not at all
Kilimanjaro	Same District Council	Ndungu Health Center	Male	KLM/NDG/47	1-2 hours	Several days	Not at all	Not at all	Not at all	Not at all	Not at all	Not at all	Not at all	Good	No, not limited at ALL	No, not limited at ALL	No	No	No	No	Not at all	Most of the time	Most of the time	None of the time	None of the time	No	150361651	5b8260e0-dc94-4860-bd68-46ff38bbb4df	#NULL!	858	2020-12-31	12	Several days	Not at all	Not at all	Not at all	Not at all	Not at all	Not at all	Not at all	Not at all	good	No, not limited at ALL	No, not limited at ALL	No	No	No	No	Not at all
Kigoma	Uvinza District Council	Nguruka Health Center	Male	KGM/NRK/41	Less than 1 hour	Not at all	Not at all	Not at all	Not at all	Not at all	Not at all	Not at all	Not at all	Very good	No, not limited at ALL	No, not limited at ALL	No	No	No	No	Not at all	Most of the time	Most of the time	Most of the time	Most of the time	No	139571361	9bad9a3c-8d3f-492f-b3b0-d38cb6bb851c	#NULL!	569	2020-12-31	12	Not at all	Not at all	Not at all	Not at all	Not at all	Not at all	Not at all	Not at all	Not at all	Very good	No, not limited at ALL	No, not limited at ALL	No	No	No	No	Not at all
Mwanza	Sengerema District Council	Katunguru Health Center	Male	MWZ/KTGR/04	1-2 hours	Several days	Not at all	Several days	Several days	Several days	Not at all	Not at all	Not at all	Fair	Yes, Limited A Little	No, not limited at ALL	Yes	Yes	Yes	No	A little bit	A little of the time	A good bit of the time	Some of the time	A good bit of the time	No	125763352	67d20c56-634e-42e6-b464-e8403d19b095	#NULL!	53	2020-12-31	13	Several days	Not at all	Several days	Several days	Several days	Not at all	Not at all	Not at all	Not at all	Fair	Yes, Limited A Little	No, not limited at ALL	Yes	Yes	Yes	No	A little bit
Dar es Salaam	Ilala Municipal Council	Majohe Dispensary	Male	DSM/MJH/40	Less than 1 hour	Not at all	Not at all	Several days	Not at all	Not at all	Not at all	Not at all	Not at all	Good	No, not limited at ALL	No, not limited at ALL	No	No	No	No	Not at all	Most of the time	Most of the time	None of the time	None of the time	No	140699435	7e298bb1-5b0c-4ec8-a4e8-9b7046b8967d	#NULL!	943	2020-12-31	16	0	0	More than half the days	0	0	0	0	0	0	good	No, not limited at ALL	No, not limited at ALL	No	No	No	No	Not at all
Dodoma	Mpwapwa District Council	Chipogoro Dispensary	Female	DOM/CPGR/53	1-2 hours	Not at all	Not at all	Not at all	Several days	Not at all	Not at all	Not at all	Not at all	Good	No, not limited at ALL	No, not limited at ALL	No	No	No	No	Moderately	Most of the time	Most of the time	None of the time	None of the time	No	145800520	a4c86a09-26ec-432b-9c08-2cbb0d1c2670	#NULL!	1093	2020-12-31	21	0	0	0	More than half the days	0	0	0	0	0	good	No, not limited at ALL	No, not limited at ALL	No	No	No	No	Moderately
Pwani	Mkuranga District Council	St. Francis Xavier Dispensary	Female	PW/SFX/30	Less than 1 hour	Not at all	Not at all	Not at all	Not at all	Not at all	Not at all	Not at all	Not at all	Good	No, not limited at ALL	No, not limited at ALL	No	No	No	No	Not at all	Most of the time	Most of the time	None of the time	None of the time	No	135368028	13e3e1ff-8764-48ac-8beb-668b75d604c9	#NULL!	428	2020-12-31	13	Not at all	Not at all	Not at all	Not at all	Not at all	Not at all	Not at all	Not at all	Not at all	good	No, not limited at ALL	No, not limited at ALL	No	No	No	No	Not at all
Kagera	Karagwe District Council	Nyakaiga Hospital	Male	KGR/NKG/38	1-2 hours	Not at all	Not at all	Not at all	Not at all	Not at all	Not at all	Not at all	Not at all	Very good	No, not limited at ALL	No, not limited at ALL	No	No	No	No	Not at all	None of the time	None of the time	None of the time	None of the time	No	144513985	ffaa3f1d-b45e-44e6-bd82-a389283cd7bb	#NULL!	695	2020-12-31	13	Not at all	Not at all	Not at all	Not at all	Not at all	Not at all	Not at all	Not at all	Not at all	Very good	No, not limited at ALL	No, not limited at ALL	No	No	No	No	Not at all
Kagera	Karagwe District Council	Nyakaiga Hospital	Male	KGR/NKG/38	1-2 hours	Not at all	Not at all	Not at all	Not at all	Not at all	Not at all	Not at all	Not at all	Good	No, not limited at ALL	No, not limited at ALL	No	No	No	No	Not at all	All of the Time	All of the Time	None of the time	None of the time	No	141852845	6232af42-5b43-47bf-948a-aface4add1fe	#NULL!	990	2020-12-31	17	0	0	0	0	0	0	0	0	0	good	No, not limited at ALL	No, not limited at ALL	No	No	No	No	Not at all
Tabora	Uyui District Council	Goweko Dispensary	Female	TBR/GWK/20	1-2 hours	Several days	Not at all	Not at all	Not at all	Not at all	Not at all	Not at all	Not at all	Very good	No, not limited at ALL	Yes, Limited A Little	No	No	No	No	A little bit	Most of the time	Most of the time	Some of the time	A good bit of the time	No	128649608	b85a7a9b-82b1-49ad-8daf-4f30c16063c0	#NULL!	178	2020-12-31	11	Several days	Not at all	Not at all	Not at all	Not at all	Not at all	Not at all	Not at all	Not at all	Very good	No, not limited at ALL	Yes, Limited A Little	No	No	No	No	A little bit
Mtwara	Masai Town Council	Mkomaindo Hospital	Male	MTR/MNDO/52	Less than 1 hour	Not at all	Not at all	Not at all	Not at all	Not at all	Not at all	Not at all	Not at all	Very good	No, not limited at ALL	No, not limited at ALL	No	No	No	No	Not at all	Most of the time	Most of the time	None of the time	None of the time	No	147353028	899408a3-e2bd-4745-84f1-a5c8f891bec8	#NULL!	815	2020-12-31	14	Not at all	Not at all	Not at all	Not at all	Not at all	Not at all	Not at all	Not at all	Not at all	Very good	No, not limited at ALL	No, not limited at ALL	No	No	No	No	Not at all
Kigoma	Uvinza District Council	Nguruka Health Center	Male	KGM/NRK/03	Less than 1 hour	Not at all	Not at all	Not at all	Not at all	Several days	Not at all	Several days	Not at all	Good	No, not limited at ALL	No, not limited at ALL	No	No	No	No	Not at all	Most of the time	A little of the time	None of the time	None of the time	No	126550009	adddb9da-8f3c-464a-8de5-5f0e0e7629cc	#NULL!	106	2020-12-31	18	0	0	0	0	More than half the days	0	More than half the days	0	0	good	No, not limited at ALL	No, not limited at ALL	No	No	No	No	Not at all
Mbeya	Kyela District Council	Njisi Dispensary	Male	MB/NJS/36	Less than 1 hour	Not at all	Not at all	Not at all	Not at all	Not at all	Not at all	Not at all	Not at all	Good	No, not limited at ALL	No, not limited at ALL	Yes	No	Yes	No	Not at all	Most of the time	Most of the time	None of the time	None of the time	No	135598219	a543ecdf-f26c-4765-9628-4f84bb90cfe5	#NULL!	441	2020-12-31	14	Not at all	Not at all	Not at all	Not at all	Not at all	Not at all	Not at all	Not at all	Not at all	good	No, not limited at ALL	No, not limited at ALL	Yes	No	Yes	No	Not at all
Mtwara	Masai Town Council	Mkomaindo Hospital	Female	MTR/MNDO/12	Less than 1 hour	Not at all	Not at all	Not at all	Not at all	Not at all	Not at all	Not at all	Not at all	Good	No, not limited at ALL	No, not limited at ALL	No	No	No	No	Not at all	Most of the time	A good bit of the time	None of the time	None of the time	No	131196518	c83a6b7e-9058-4c05-8610-d9845bccc4f4	#NULL!	305	2020-12-31	14	Not at all	Not at all	Not at all	Not at all	Not at all	Not at all	Not at all	Not at all	Not at all	good	No, not limited at ALL	No, not limited at ALL	No	No	No	No	Not at all
Dar es Salaam	Temeke Municipal Council	Temeke Hospital - RRH	Male	DSM/TMK/04	More than 2 hours	Several days	Not at all	Not at all	Not at all	Not at all	Not at all	Not at all	Not at all	Excellent	No, not limited at ALL	No, not limited at ALL	No	No	No	No	Not at all	A good bit of the time	A good bit of the time	None of the time	None of the time	No	127770351	1eab91fb-51dd-45fd-9f1d-d4281fa3c1e8	#NULL!	125	2020-12-31	13	Several days	Not at all	Not at all	Not at all	Not at all	Not at all	Not at all	Not at all	Not at all	Excellent	No, not limited at ALL	No, not limited at ALL	No	No	No	No	Not at all
Dar es Salaam	Ilala Municipal Council	Mnazi Mmoja Hospital	Female	DSM/mnz/33																							#NULL!		#NULL!	#NULL!	2020-12-31	10	#NULL!	#NULL!	#NULL!	#NULL!	#NULL!	#NULL!	#NULL!	#NULL!	#NULL!	#NULL!	#NULL!	#NULL!	#NULL!	#NULL!	#NULL!	#NULL!	#NULL!
Dar es Salaam	Ilala Municipal Council	Amana Hospital - RRH	Female	DSM/AMN/57	Less than 1 hour	Not at all	Not at all	Not at all	Not at all	Not at all	Not at all	Not at all	Not at all	Very good	No, not limited at ALL	No, not limited at ALL	No	No	No	No	Not at all	Most of the time	Most of the time	Most of the time	Most of the time	No	146432274	9c084eee-8b8d-43c3-97da-09ec97310266	#NULL!	761	2020-12-31	10	Not at all	Not at all	Not at all	Not at all	Not at all	Not at all	Not at all	Not at all	Not at all	Very good	No, not limited at ALL	No, not limited at ALL	No	No	No	No	Not at all
Mara	Tarime District Council	Nyangoto Health Center	Male	MR/NGT/62	Less than 1 hour	Not at all	Not at all	Not at all	Not at all	Not at all	Not at all	Not at all	Not at all	Good	No, not limited at ALL	No, not limited at ALL	No	No	No	No	Not at all	None of the time	None of the time	None of the time	None of the time	No	147130747	bdef4714-5160-4736-8c44-fed1215bf38c	#NULL!	799	2020-12-31	10	Not at all	Not at all	Not at all	Not at all	Not at all	Not at all	Not at all	Not at all	Not at all	good	No, not limited at ALL	No, not limited at ALL	No	No	No	No	Not at all
Shinyanga	Kishapu District Council	Kishapu Health Center	Male	SHY/KSHP/33	More than 2 hours	Not at all	Not at all	Not at all	Not at all	Not at all	Not at all	Not at all	Not at all	Good	No, not limited at ALL	No, not limited at ALL	No	No	No	No	Quiet a bit	Most of the time	Most of the time	None of the time	None of the time	No	132413109	b64dcd82-e1cb-4c31-a796-1ad9e4057ab0	#NULL!	347	2020-12-31	11	Not at all	Not at all	Not at all	Not at all	Not at all	Not at all	Not at all	Not at all	Not at all	good	No, not limited at ALL	No, not limited at ALL	No	No	No	No	Quiet a bit
Pwani	Mkuranga District Council	St. Francis Xavier Dispensary	Female	PW/SFX/02	1-2 hours	More than half the days	Several days	Not at all	Several days	Not at all	Several days	Several days	Not at all	Good	No, not limited at ALL	No, not limited at ALL	Yes	Yes	Yes	Yes	A little bit	A little of the time	A little of the time	A good bit of the time	A good bit of the time	Yes	129278234	dc3a8789-f6ca-4ed3-8aef-7dcd5a0c0dfa	#NULL!	213	2020-12-31	13	More than half the days	Several days	Not at all	Several days	Not at all	Several days	Several days	Not at all	Not at all	good	No, not limited at ALL	No, not limited at ALL	Yes	Yes	Yes	Yes	A little bit
Iringa	Iringa Municipal Council	Igumbilo Dispensary	Male	IRG/IML/04	Less than 1 hour	Not at all	Not at all	Not at all	Not at all	Not at all	Not at all	Not at all	Not at all	Good	No, not limited at ALL	No, not limited at ALL	No	No	No	No	Not at all	Most of the time	Most of the time	None of the time	None of the time	No	150216476	02dffed5-70b1-4924-ae86-f31402920cb3	#NULL!	850	2020-12-31	13	Not at all	Not at all	Not at all	Not at all	Not at all	Not at all	Not at all	Not at all	Not at all	good	No, not limited at ALL	No, not limited at ALL	No	No	No	No	Not at all
Shinyanga	Kishapu District Council	Kishapu Health Center	Male	SHY/KSHP/28	1-2 hours	Not at all	Not at all	Not at all	Not at all	Not at all	Not at all	Not at all	Not at all	Good	No, not limited at ALL	No, not limited at ALL	No	No	No	No	Not at all	Most of the time	Most of the time	Most of the time	None of the time	No	131788478	3a2960c9-b34e-4a52-8573-7eb297164738	#NULL!	331	2020-12-31	13	Not at all	Not at all	Not at all	Not at all	Not at all	Not at all	Not at all	Not at all	Not at all	good	No, not limited at ALL	No, not limited at ALL	No	No	No	No	Not at all
Kagera	Karagwe District Council	Nyakaiga Hospital	Male	KGR/NKG/47	More than 2 hours	Not at all	Not at all	Not at all	Not at all	Not at all	Not at all	Not at all	Not at all	Good	No, not limited at ALL	No, not limited at ALL	No	No	No	No	Not at all	None of the time	None of the time	None of the time	None of the time	No	143910256	341dae9c-525d-4257-93b6-0371d3d8919c	#NULL!	687	2020-12-31	14	Not at all	Not at all	Not at all	Not at all	Not at all	Not at all	Not at all	Not at all	Not at all	good	No, not limited at ALL	No, not limited at ALL	No	No	No	No	Not at all
Tabora	Uyui District Council	Goweko Dispensary	Male	TBR/GWK/34	Less than 1 hour	Several days	Several days	Several days	Several days	Several days	Several days	Not at all	Not at all	Good	Yes, Limited A Little	Yes, Limited A Little	Yes	Yes	Yes	Yes	A little bit	Most of the time	Some of the time	Most of the time	A little of the time	No	133982736	0f98542c-93f0-46df-9433-a17b22c36cef	#NULL!	581	2020-12-31	15	More than half the days	More than half the days	More than half the days	More than half the days	More than half the days	More than half the days	0	0	0	good	Yes, Limited A Little	Yes, Limited A Little	Yes	Yes	Yes	Yes	A little bit
Tanga	Mkinga District Council	Maramba Health Center	Male	TNG/MRM/23	1-2 hours	Not at all	Not at all	Not at all	Not at all	Not at all	Not at all	Not at all	Not at all	Good	No, not limited at ALL	No, not limited at ALL	No	No	No	No	Not at all	Most of the time	Most of the time	None of the time	None of the time	No	130466476	8762aa80-b81d-4fea-bc9d-a3bb0d219bf9	#NULL!	36	2020-12-31	14	Not at all	Not at all	Not at all	Not at all	Not at all	Not at all	Not at all	Not at all	Not at all	good	No, not limited at ALL	No, not limited at ALL	No	No	No	No	Not at all
Dar es Salaam	Ilala Municipal Council	Majohe Dispensary	Male	DSM/MJH/13	Less than 1 hour	Several days	Several days	Not at all	Not at all	Several days	Several days	Several days	Not at all	Good	Yes, Limited A Little	Yes, Limited A Little	Yes	Yes	No	No	Moderately	A good bit of the time	A good bit of the time	A little of the time	A little of the time	No	129097904	d33c0e32-0241-4056-9f58-1800ff002134	#NULL!	198	2020-12-31	11	Several days	Several days	Not at all	Not at all	Several days	Several days	Several days	Not at all	Not at all	good	Yes, Limited A Little	Yes, Limited A Little	Yes	Yes	No	No	Moderately
Tanga	Mkinga District Council	Maramba Health Center	Male	TNG/MRM/24	Less than 1 hour	Not at all	Not at all	Not at all	Not at all	Not at all	Not at all	Not at all	Not at all	Good	No, not limited at ALL	No, not limited at ALL	No	No	No	No	Not at all	Most of the time	Most of the time	None of the time	None of the time	No	130466484	9e251f4b-8a7a-41af-a76e-b7d23621765b	#NULL!	35	2020-12-31	14	Not at all	Not at all	Not at all	Not at all	Not at all	Not at all	Not at all	Not at all	Not at all	good	No, not limited at ALL	No, not limited at ALL	No	No	No	No	Not at all
Dar es Salaam	Ilala Municipal Council	Majohe Dispensary	Male	DSM/MJH/38	Less than 1 hour	Not at all	Not at all	Several days	Not at all	Not at all	Not at all	Not at all	Not at all	Very good	No, not limited at ALL	No, not limited at ALL	No	No	No	No	Not at all	All of the Time	All of the Time	None of the time	None of the time	No	140699432	d2f0b028-1418-4d9d-a3a3-210b20be8325	#NULL!	597	2020-12-31	14	Not at all	Not at all	Several days	Not at all	Not at all	Not at all	Not at all	Not at all	Not at all	Very good	No, not limited at ALL	No, not limited at ALL	No	No	No	No	Not at all
Dar es Salaam	Ilala Municipal Council	Majohe Dispensary	Female	DSM/MJH/41	Less than 1 hour	Not at all	Not at all	Not at all	Not at all	Not at all	Not at all	Not at all	Not at all	Very good	No, not limited at ALL	No, not limited at ALL	No	No	No	No	Not at all	Most of the time	Most of the time	None of the time	None of the time	No	142371789	c22c249b-8800-4203-87f2-135c949892c6	#NULL!	646	2020-12-31	10	Not at all	Not at all	Not at all	Not at all	Not at all	Not at all	Not at all	Not at all	Not at all	Very good	No, not limited at ALL	No, not limited at ALL	No	No	No	No	Not at all
Kilimanjaro	Same District Council	Ndungu Health Center	Male	KLM/NDG/49	1-2 hours	Not at all	Not at all	Not at all	Not at all	Not at all	Not at all	Not at all	Not at all	Good	No, not limited at ALL	No, not limited at ALL	No	No	No	No	Not at all	Most of the time	Most of the time	None of the time	None of the time	No	150361658	9408716b-cc3b-45e5-ad93-5d818e5cf80c	#NULL!	860	2020-12-31	14	Not at all	Not at all	Not at all	Not at all	Not at all	Not at all	Not at all	Not at all	Not at all	good	No, not limited at ALL	No, not limited at ALL	No	No	No	No	Not at all
Mbeya	Mbeya District Council	Inyala Health Center	Male	MB/IYL/48	Less than 1 hour	Not at all	Not at all	Not at all	Not at all	Not at all	Not at all	Not at all	Not at all	Good	No, not limited at ALL	No, not limited at ALL	No	No	No	No	Not at all	A good bit of the time	A good bit of the time	None of the time	None of the time	No	145679717	5b7c4b0e-da7a-4265-98df-c4b8c9c0c641	#NULL!	735	2020-12-31	11	Not at all	Not at all	Not at all	Not at all	Not at all	Not at all	Not at all	Not at all	Not at all	good	No, not limited at ALL	No, not limited at ALL	No	No	No	No	Not at all
Dar es Salaam	Ilala Municipal Council	Majohe Dispensary	Female	DSM/MJH/43	Less than 1 hour	Several days	Not at all	Not at all	Not at all	Not at all	Not at all	Not at all	Not at all	Good	No, not limited at ALL	No, not limited at ALL	No	No	No	No	Not at all	Most of the time	Most of the time	None of the time	None of the time	No	142371829	de312307-9641-4ee4-9059-db49ef92138d	#NULL!	651	2020-12-31	14	Several days	Not at all	Not at all	Not at all	Not at all	Not at all	Not at all	Not at all	Not at all	good	No, not limited at ALL	No, not limited at ALL	No	No	No	No	Not at all
Pwani	Mkuranga District Council	St. Francis Xavier Dispensary	Male	PW/SFX/56	1-2 hours	Not at all	Not at all	Not at all	Not at all	Not at all	Not at all	Not at all	Not at all	Good	No, not limited at ALL	No, not limited at ALL	No	No	No	No	Not at all	Most of the time	Most of the time	None of the time	None of the time	No	145131730	8a20e215-cf8c-4553-a9c7-a70c1a502360	#NULL!	1069	2020-12-31	18	0	0	0	0	0	0	0	0	0	good	No, not limited at ALL	No, not limited at ALL	No	No	No	No	Not at all
Tabora	Uyui District Council	Goweko Dispensary	Female	TBR/GWK/25	More than 2 hours	Several days	Several days	Several days	More than half the days	More than half the days	Not at all	Not at all	Not at all	Good	Yes, Limited A Little	Yes, Limited A Little	No	No	No	No	Moderately	A good bit of the time	A good bit of the time	A good bit of the time	A little of the time	Yes	129323679	e27d41b3-b157-4a73-8a31-8dd19d56be0a	#NULL!	317	2020-12-31	15	More than half the days	More than half the days	More than half the days	Nearly everyday	Nearly everyday	0	0	0	0	good	Yes, Limited A Little	Yes, Limited A Little	No	No	No	No	Moderately
Mtwara	Masai Town Council	Mkomaindo Hospital	Male	MTR/MNDO/46	Less than 1 hour	Not at all	Not at all	Not at all	Not at all	Not at all	Not at all	Not at all	Not at all	Good	No, not limited at ALL	No, not limited at ALL	No	No	No	No	Not at all	Most of the time	Most of the time	None of the time	None of the time	No	147352921	d7cd5029-5e8d-40e9-9b93-b9aada339d6c	#NULL!	810	2020-12-31	14	Not at all	Not at all	Not at all	Not at all	Not at all	Not at all	Not at all	Not at all	Not at all	good	No, not limited at ALL	No, not limited at ALL	No	No	No	No	Not at all
Tanga	Mkinga District Council	Maramba Health Center	Male	TNG/MRM/57	Less than 1 hour	Several days	Not at all	Several days	Not at all	Not at all	Not at all	Not at all	Not at all	Poor	No, not limited at ALL	No, not limited at ALL	No	No	No	No	Not at all	A little of the time	A little of the time	A little of the time	Some of the time	No	145350181	25a35af3-921a-42ba-8525-150752b2972b	#NULL!	730	2020-12-31	13	Several days	Not at all	Several days	Not at all	Not at all	Not at all	Not at all	Not at all	Not at all	Poor	No, not limited at ALL	No, not limited at ALL	No	No	No	No	Not at all
Dar es Salaam	Ilala Municipal Council	Amana Hospital - RRH	Male	DSM/AMN/34	1-2 hours	Not at all	Not at all	Not at all	Not at all	Not at all	Not at all	Not at all	Not at all	Very good	No, not limited at ALL	No, not limited at ALL	No	No	No	No	Not at all	Most of the time	Most of the time	None of the time	None of the time	No	135359424	38d4cf15-83d7-42bc-b52a-db53dfb9ac82	#NULL!	426	2020-12-31	10	Not at all	Not at all	Not at all	Not at all	Not at all	Not at all	Not at all	Not at all	Not at all	Very good	No, not limited at ALL	No, not limited at ALL	No	No	No	No	Not at all
Dar es Salaam	Ilala Municipal Council	Majohe Dispensary	Female	DSM/MJH/03	Less than 1 hour	Not at all	Not at all	Not at all	Not at all	Not at all	Not at all	Not at all	Not at all	Good	No, not limited at ALL	No, not limited at ALL	No	Yes	Yes	Yes	A little bit	Most of the time	Most of the time	None of the time	A little of the time	No	125900259	c9a04815-de58-4254-a6da-ad1cd34a1f0f	#NULL!	78	2020-12-31	16	0	0	0	0	0	0	0	0	0	good	No, not limited at ALL	No, not limited at ALL	No	Yes	Yes	Yes	A little bit
Dar es Salaam	Temeke Municipal Council	Temeke Hospital - RRH	Female	DSM/TMK/09	More than 2 hours	Several days	Not at all	Not at all	Not at all	Not at all	Not at all	Not at all	Not at all	Very good	No, not limited at ALL	No, not limited at ALL	No	No	No	No	Moderately	A good bit of the time	A good bit of the time	Some of the time	None of the time	No	127770358	42d19394-6fa0-4ddc-863a-8a03c83051d8	#NULL!	129	2020-12-31	14	Several days	Not at all	Not at all	Not at all	Not at all	Not at all	Not at all	Not at all	Not at all	Very good	No, not limited at ALL	No, not limited at ALL	No	No	No	No	Moderately
Dar es Salaam	Ilala Municipal Council	Mnazi Mmoja Hospital	Male	Ds!m/mnz/11	1-2 hours	Not at all	Several days	Not at all	Not at all	Not at all	Not at all	Not at all	Not at all	Good	No, not limited at ALL	No, not limited at ALL	No	No	No	No	Moderately	Most of the time	Most of the time	Most of the time	Most of the time	No	130783414	fd5ec8a4-5b83-4272-9e69-60bf2ec777bb	#NULL!	280	2020-12-31	11	Not at all	Several days	Not at all	Not at all	Not at all	Not at all	Not at all	Not at all	Not at all	good	No, not limited at ALL	No, not limited at ALL	No	No	No	No	Moderately
Kilimanjaro	Same District Council	Ndungu Health Center	Male	KLM/NDG/50	1-2 hours	Not at all	Not at all	Several days	Several days	Several days	Not at all	Not at all	Not at all	Very good	No, not limited at ALL	No, not limited at ALL	No	No	No	No	Not at all	A good bit of the time	Most of the time	None of the time	None of the time	No	150361661	127a51b9-77d2-410d-88e1-ab6a3907825d	#NULL!	861	2020-12-31	14	Not at all	Not at all	Several days	Several days	Several days	Not at all	Not at all	Not at all	Not at all	Very good	No, not limited at ALL	No, not limited at ALL	No	No	No	No	Not at all
Dodoma	Mpwapwa District Council	Chipogoro Dispensary	Male	DOM/CPGR/16	1-2 hours	Several days	Not at all	Several days	Several days	Several days	Several days	Several days	Several days	Good	No, not limited at ALL	No, not limited at ALL	No	No	No	No	Moderately	Most of the time	Most of the time	Most of the time	None of the time	No	130732339	8319e39b-32f0-459d-8d83-786ad099b8ad	#NULL!	37	2020-12-31	14	Several days	Not at all	Several days	Several days	Several days	Several days	Several days	Several days	Not at all	good	No, not limited at ALL	No, not limited at ALL	No	No	No	No	Moderately
Geita	Geita District Council	Katoro Health Centre	Male	GIT/KTR/62	Less than 1 hour	Not at all	Not at all	Not at all	Not at all	Not at all	Not at all	Not at all	Not at all	Very good	No, not limited at ALL	No, not limited at ALL	No	No	No	No	A little bit	Most of the time	Most of the time	None of the time	None of the time	No	141960076	cc7ea390-53b6-4867-84a1-53eb10f16a33	#NULL!	636	2020-12-31	13	Not at all	Not at all	Not at all	Not at all	Not at all	Not at all	Not at all	Not at all	Not at all	Very good	No, not limited at ALL	No, not limited at ALL	No	No	No	No	A little bit
[truncated: 31 more columns]
